# Supplementary material for: Key molecular alterations in endothelial cells in human glioblastoma uncovered through single-cell RNA sequencing
Source: JCI Insight. 2021 Aug 9;6(15):e150861. doi: 10.1172/jci.insight.150861 (PMC8410070; doi:10.1172/jci.insight.150861)
Supplement: Supplemental Table 1 [file jciinsight-6-150861-s059.xlsx]

## Sheet: Sheet1
	Table S1. Characteristics of patients included in the study
	Sample ID	Histology	Gender	Age	Recurrence	IDH status	1p/19q status	Location	GFAP	OLIG2	NF	Ki67	p53	MMP9	S100	Vimentin	Syn	MBP	ATRX	EMA	MGMT	NeuN	LCA	EGFR
	1 *	GBM	Female	58	Primary	Wild-type	Non-codel	right parietal lobe	+	+	+	20% +	+	+	+	+	+	NA	+	+	-	-	NA	+
	2 *	GBM	Female	54	Primary	Wild-type	Non-codel	left temporal lobe	+	+	-	20% +	+	-	+	+	-	-	+	+	+	-	-	NA
	3 *	GBM	Male	63	Primary	Wild-type	Non-codel	right occipital lobe	+	+	+	25% +	-	-	+	+	-	+	-	+	+	-	-	NA
	4 *	GBM	Male	52	Primary	Wild-type	Non-codel	right frontal lobe	+	+	+	15% +	+	-	+	+	+	-	+	+	-	-	-	NA
	5	GBM	Male	78	Primary	NA	NA	right frontal lobe	+	+	-	15% +	+	-	+	+	+	NA	+	-	+	-	NA	NA
	6	GBM	Female	61	Primary	Wild-type	Non-codel	right frontal lobe	+	+	-	30% +	+	-	+	+	+	-	+	-	+	-	-	NA
	7	GBM	Female	71	Primary	Wild-type	Non-codel	left temporal lobe	+	+	-	60% +	+	-	+	-	-	-	+	-	+	-	-	+
	8	GBM	Male	42	Primary	Wild-type	Non-codel	left temporal lobe	+	+	-	40% +	+	-	+	+	+	-	+	-	-	-	-	NA
	9	GBM	Male	66	Primary	NA	NA	left temporal lobe	+	+	-	25% +	+	-	+	+	-	-	+	-	-	-	NA	+
	10	GBM	Male	57	Primary	Wild-type	Non-codel	right temporal lobe	+	+	-	40% +	+	-	+	+	+	NA	+	-	+	-	NA	+
	11	GBM	Male	66	Primary	Wild-type	Non-codel	right frontal lobe	+	+	-	40% +	+	-	+	+	+	-	+	+	-	-	NA	NA
	12	GBM	Male	55	Primary	Wild-type	Non-codel	right temporal lobe	+	+	-	30% +	+	-	+	+	+	NA	+	-	-	-	-	+
	13	GBM	Male	57	Primary	Wild-type	Non-codel	left temporal lobe	+	+	-	60% +	+	+	+	+	+	-	+	-	-	-	-	NA
	14	GBM	Male	57	Primary	Wild-type	Non-codel	left frontal lobe	+	+	-	40% +	+	NA	+	+	-	NA	+	-	-	-	-	+
	15	GBM	Male	62	Primary	Wild-type	Non-codel	right parietal lobe	+	+	-	15% +	+	+	+	+	-	-	+	+	-	-	-	NA
	* samples also used for sc-RNA sequencing
