# Supplementary material for: Key molecular alterations in endothelial cells in human glioblastoma uncovered through single-cell RNA sequencing
Source: JCI Insight. 2021 Aug 9;6(15):e150861. doi: 10.1172/jci.insight.150861 (PMC8410070; doi:10.1172/jci.insight.150861)
Supplement: Supplemental Table 2 [file jciinsight-6-150861-s060.xlsx]

## Sheet: Quality_metrics
	Table S2: Key quality metrics of the scRNA-seq process
	patient ID a	sample type b	number of reads c	number of cells d	reads/cell e	genes/cell f
	patient_1	tumor core	158073368	18411	8585.81	2021.61
	patient_1	periphery	71210618	8734	8153.27	2517.31
	patient_2	tumor core	128859714	9503	13559.9	3193.72
	patient_2	periphery	88201736	9681	9110.81	2654.58
	patient_3	tumor core	117823393	11085	10629.1	2844.27
	patient_3	periphery	87475679	11711	7469.53	2437.05
	patient_4	tumor core	69320056	12507	5542.5	1553.66
	patient_4	periphery	55551468	15952	3482.41	1396.12
	a the patient identifier of each sample b specifies whether the sample was derived from tumor core or peripheral tissue c the total number of reads per sample d the number of detected cells per sample e the mean read number per cell f the mean number of genes detected per cell
