# Supplementary material for: Key molecular alterations in endothelial cells in human glioblastoma uncovered through single-cell RNA sequencing
Source: JCI Insight. 2021 Aug 9;6(15):e150861. doi: 10.1172/jci.insight.150861 (PMC8410070; doi:10.1172/jci.insight.150861)
Supplement: Supplemental Table 3 [file jciinsight-6-150861-s061.xlsx]

## Sheet: Sheet 1
	Table S3 Marker genes of each cluster CD31-MACS enriched single cells from GBM and tumor peripheral samples
	Endothelial cell							Mural cell							B cells							T cells							Dendritic cells							Neutrophils							Proliferating macrophage
	Rank	gene	pct.1	pct.2	avg_logFC	p_val	p_val_adj	Rank	gene	pct.1	pct.2	avg_logFC	p_val	p_val_adj	Rank	gene	pct.1	pct.2	avg_logFC	p_val	p_val_adj	Rank	gene	pct.1	pct.2	avg_logFC	p_val	p_val_adj	Rank	gene	pct.1	pct.2	avg_logFC	p_val	p_val_adj	Rank	gene	pct.1	pct.2	avg_logFC	p_val	p_val_adj	Rank	gene	pct.1	pct.2	avg_logFC	p_val	p_val_adj
	1	CLDN5	0.816	0.06	2.76329	0	0	1	IGFBP7	0.893	0.125	3.00437	0	0	1	IGLC2	0.488	0.036	5.54661	0	0	1	IL32	0.842	0.032	2.45194	0	0	1	FCER1A	0.562	0.009	1.6399	0	0	1	IFITM2	0.963	0.542	3.40017	0	0	1	STMN1	0.795	0.217	1.61917	0	0
	2	SPARCL1	0.752	0.087	2.32699	0	0	2	CALD1	0.813	0.049	2.82586	0	0	2	IGLC3	0.3	0.013	4.76062	0	0	2	CCL5	0.839	0.204	2.35659	0	0	2	CLEC10A	0.451	0.025	0.971618	0	0	2	S100A8	0.884	0.438	3.08432	0	0	2	MKI67	0.539	0.018	1.40966	0	0
	3	IGFBP7	0.765	0.109	2.31848	0	0	3	COL4A1	0.721	0.047	2.76114	0	0	3	IGHG1	0.652	0.021	4.34309	0	0	3	NKG7	0.713	0.049	2.28623	0	0	3	LGALS2	0.414	0.019	0.970221	0	0	3	IL1R2	0.594	0.095	2.79758	0	0	3	CENPF	0.538	0.045	1.39685	0	0
	4	ITM2A	0.683	0.036	2.27683	0	0	4	SPARCL1	0.752	0.105	2.58972	0	0	4	IGHG3	0.645	0.027	4.18087	0	0	4	GZMA	0.664	0.003	2.16397	0	0	4	JAML	0.704	0.083	0.966535	0	0	4	FCGR3B	0.628	0.033	2.74024	0	0	4	TOP2A	0.532	0.019	1.39201	0	0
	5	SPARC	0.64	0.095	2.19654	0	0	5	SPARC	0.798	0.108	2.56676	0	0	5	IGHG4	0.553	0.023	3.47938	0	0	5	GZMK	0.594	0.002	2.10309	0	0	5	CD1C	0.316	0.004	0.811965	0	0	5	SMIM25	0.622	0.132	2.62334	0	0	5	TUBB	0.852	0.518	1.35108	0	0
	6	IFI27	0.638	0.102	1.98841	0	0	6	RGS5	0.687	0.021	2.5623	0	0	6	IGHG2	0.258	0.004	3.45584	0	0	6	CD52	0.817	0.089	1.89292	0	0	6	PPP1R14A	0.424	0.017	0.719481	0	0	6	S100A9	0.925	0.56	2.5973	0	0	6	H2AFZ	0.901	0.564	1.34707	0	0
	7	ANGPT2	0.398	0.037	1.80766	0	0	7	MGP	0.62	0.035	2.53727	0	0	7	IGHM	0.258	0.015	3.44813	0	0	7	CD2	0.712	0.004	1.8264	0	0	7	SLC38A1	0.401	0.016	0.530481	0	0	7	NAMPT	0.988	0.707	2.58248	0	0	7	TUBA1B	0.962	0.8	1.21372	0	0
	8	VWF	0.552	0.028	1.74267	0	0	8	TAGLN	0.569	0.052	2.39881	0	0	8	IGHGP	0.454	0.009	3.31223	0	0	8	CD3D	0.72	0.002	1.81314	0	0	8	IRF4	0.31	0.014	0.524837	0	0	8	CXCL8	0.96	0.765	2.39836	0	0	8	NUSAP1	0.535	0.043	1.14209	0	0
	9	COL4A1	0.405	0.042	1.64736	0	0	9	DCN	0.634	0.01	2.38178	0	0	9	JCHAIN	0.588	0.008	2.61499	0	0	9	TRBC2	0.711	0.003	1.79925	0	0	9	CD1E	0.242	0.002	0.522412	0	0	9	FPR2	0.512	0.062	2.37431	0	0	9	HMGN2	0.839	0.586	1.11988	0	0
	10	CAVIN2	0.444	0.027	1.64128	0	0	10	NDUFA4L2	0.675	0.013	2.35252	0	0	10	MZB1	0.438	0.004	1.88746	0	0	10	IL7R	0.438	0.085	1.70696	0	0	10	FLT3	0.404	0.009	0.520193	0	0	10	G0S2	0.882	0.401	2.21912	0	0	10	TYMS	0.516	0.02	0.986865	0	0
	11	CTGF	0.468	0.031	1.63043	0	0	11	FN1	0.761	0.188	2.33008	0	0	11	CD79A	0.359	0.005	1.34447	0	0	11	CD3E	0.748	0.002	1.67278	0	0	11	CLNK	0.202	0.002	0.43483	0	0	11	IVNS1ABP	0.703	0.482	2.1804	0	0	11	PCLAF	0.548	0.018	0.982476	0	0
	12	TSC22D1	0.525	0.126	1.60605	0	0	12	COL4A2	0.668	0.04	2.30324	0	0	12	CD79B	0.256	0.013	0.663988	0	0	12	CD3G	0.655	0.002	1.49365	0	0	12	ADAM19	0.367	0.02	0.409416	0	0	12	CMTM2	0.43	0.027	2.17105	0	0	12	PTTG1	0.479	0.073	0.939358	0	0
	13	GNG11	0.523	0.039	1.56538	0	0	13	COL1A2	0.647	0.012	2.28798	0	0	13	SLC38A1	0.224	0.017	0.455673	1.97417e-237	5.01735e-233	13	ETS1	0.722	0.102	1.44591	0	0	13	AFF3	0.303	0.008	0.387716	0	0	13	S100A12	0.399	0.053	2.16455	0	0	13	TUBA1C	0.7	0.329	0.908268	0	0
	14	FLT1	0.495	0.113	1.44275	0	0	14	COL1A1	0.582	0.011	2.21715	0	0	14	DERL3	0.3	0.039	1.04102	2.21822e-177	5.6376e-173	14	TRBC1	0.44	0.002	1.44293	0	0	14	P2RY14	0.253	0.01	0.308648	0	0	14	RIPOR2	0.465	0.055	2.15972	0	0	14	BIRC5	0.443	0.014	0.905522	0	0
	15	MT1E	0.372	0.154	1.42542	0	0	15	COL3A1	0.537	0.009	2.14867	0	0	15	IGKC	0.56	0.144	5.39986	1.03355e-172	2.62677e-168	15	CST7	0.624	0.038	1.42388	0	0	15	CCR6	0.253	0.012	0.261588	5.80598e-302	1.47559e-297	15	CYSTM1	0.497	0.147	2.12271	0	0	15	CDK1	0.456	0.053	0.902257	0	0
	16	COL4A2	0.38	0.034	1.4249	0	0	16	BGN	0.579	0.018	2.1174	0	0	16	ISG20	0.394	0.088	0.716033	1.7828e-119	4.53097e-115	16	GZMH	0.433	0.002	1.41864	0	0	16	CST7	0.465	0.042	0.799376	1.80233e-283	4.58061e-279	16	S100P	0.41	0.017	2.10637	0	0	16	TGFBI	0.764	0.342	0.879381	0	0
	17	APOLD1	0.451	0.032	1.38121	0	0	17	THY1	0.559	0.011	2.07383	0	0	17	FKBP11	0.276	0.052	0.943702	1.36006e-106	3.45659e-102	17	TRAC	0.6	0.003	1.38581	0	0	17	CNN2	0.684	0.094	0.673285	2.72643e-270	6.92922e-266	17	CXCL1	0.355	0.083	2.03954	0	0	17	TPX2	0.442	0.017	0.862796	0	0
	18	SLC9A3R2	0.418	0.032	1.37997	0	0	18	PTN	0.486	0.014	1.80323	0	0	18	SEL1L3	0.23	0.037	0.456754	3.58735e-103	9.11726e-99	18	CTSW	0.483	0.01	1.325	0	0	18	HLA-DOB	0.249	0.014	0.282199	2.88363e-242	7.32874e-238	18	LITAF	0.823	0.582	2.02894	0	0	18	CKS1B	0.543	0.087	0.846861	0	0
	19	TIMP3	0.453	0.023	1.32726	0	0	19	TPM2	0.561	0.049	1.749	0	0	19	TENT5C	0.214	0.033	0.484483	4.80649e-100	1.22157e-95	19	XCL2	0.341	0.004	1.27992	0	0	19	BCL11A	0.259	0.018	0.291194	3.04122e-204	7.72927e-200	19	BCL2A1	0.885	0.622	1.98722	0	0	19	HMGB2	0.67	0.407	0.81911	0	0
	20	ABCG2	0.454	0.105	1.30348	0	0	20	ATP1A2	0.376	0.009	1.72796	0	0	20	IGHA1	0.256	0.056	4.18055	2.97988e-76	7.57337e-72	20	RPS27	1	0.956	1.17414	0	0	20	AKR1C3	0.259	0.019	0.39966	1.64337e-198	4.17664e-194	20	MXD1	0.621	0.309	1.94546	0	0	20	ASPM	0.367	0.01	0.803881	0	0
	21	SLC38A5	0.366	0.019	1.2938	0	0	21	MYL9	0.525	0.03	1.69483	0	0	21	PIM2	0.235	0.053	0.482391	3.8893e-67	9.88466e-63	21	RUNX3	0.632	0.133	1.17303	0	0	21	PKIB	0.62	0.105	0.798939	1.56879e-193	3.98708e-189	21	PHACTR1	0.667	0.475	1.91945	0	0	21	TK1	0.478	0.018	0.798114	0	0
	22	TM4SF1	0.459	0.02	1.29266	0	0	22	TIMP1	0.768	0.43	1.68357	0	0	22	LTB	0.226	0.051	0.720914	2.19143e-64	5.56952e-60	22	CD7	0.48	0.094	1.17232	0	0	22	AREG	0.838	0.214	2.09514	7.35349e-193	1.86889e-188	22	MAP1LC3B	0.7	0.556	1.91627	0	0	22	HMMR	0.378	0.011	0.796846	0	0
	23	RAMP2	0.439	0.014	1.28049	0	0	23	C11orf96	0.518	0.021	1.68343	0	0	23	SSR4	0.717	0.607	1.14207	1.92565e-40	4.89404e-36	23	FYN	0.607	0.038	1.15893	0	0	23	PRKAR2B	0.343	0.034	0.2658	3.04248e-184	7.73247e-180	23	GCA	0.559	0.385	1.90435	0	0	23	HMGB1	0.938	0.842	0.786367	0	0
	24	ESAM	0.403	0.018	1.25855	0	0	24	HIGD1B	0.469	0.006	1.61154	0	0	24	ICAM3	0.24	0.079	0.273023	6.46566e-36	1.64325e-31	24	RPS29	0.995	0.917	1.14326	0	0	24	CRYBG1	0.586	0.099	0.697239	2.54162e-182	6.45954e-178	24	LCP2	0.605	0.521	1.89327	0	0	24	LGALS1	0.926	0.642	0.769516	0	0
	25	ADGRL4	0.408	0.011	1.25745	0	0	25	UACA	0.578	0.142	1.59682	0	0	25	CD52	0.258	0.095	0.915694	4.93519e-35	1.25428e-30	25	GZMM	0.509	0.003	1.14172	0	0	25	GPR157	0.222	0.015	0.434838	3.69086e-182	9.38032e-178	25	CD55	0.543	0.351	1.78439	0	0	25	UBE2C	0.333	0.008	0.739942	0	0
	26	SPTBN1	0.502	0.118	1.25618	0	0	26	IFITM3	0.791	0.49	1.59301	0	0	26	BIRC3	0.295	0.118	0.636074	1.4269e-34	3.62647e-30	26	CD8A	0.404	0.001	1.12749	0	0	26	ICAM3	0.529	0.079	0.455346	1.09261e-180	2.77687e-176	26	AQP9	0.423	0.088	1.75475	0	0	26	RAN	0.778	0.533	0.725297	0	0
	27	PODXL	0.431	0.015	1.25583	0	0	27	COL18A1	0.539	0.098	1.56694	0	0	27	EZR	0.505	0.355	0.776724	3.02725e-24	7.69377e-20	27	KLRB1	0.229	0.002	1.08094	0	0	27	CRIP1	0.32	0.031	0.40438	4.83948e-175	1.22995e-170	27	PDE4B	0.522	0.433	1.7457	0	0	27	CEP55	0.429	0.013	0.720026	0	0
	28	HSPG2	0.349	0.02	1.23739	0	0	28	IGFBP2	0.496	0.015	1.54753	0	0	28	RPL18A	0.954	0.901	0.540692	5.66819e-24	1.44057e-19	28	RPS15A	0.993	0.913	1.07201	0	0	28	ACAP1	0.37	0.041	0.31826	8.48205e-175	2.15571e-170	28	UBE2B	0.633	0.521	1.72977	0	0	28	H2AFV	0.71	0.432	0.711651	0	0
	29	CA2	0.37	0.059	1.22867	0	0	29	TIMP3	0.491	0.034	1.54543	0	0	29	TPD52	0.221	0.091	0.272634	1.68497e-23	4.28236e-19	29	SYNE2	0.532	0.04	1.06699	0	0	29	GPAT3	0.431	0.056	0.486632	8.95308e-174	2.27542e-169	29	SLC2A3	0.685	0.552	1.72357	0	0	29	DEK	0.801	0.61	0.710834	0	0
	30	EPAS1	0.472	0.11	1.21245	0	0	30	COL6A1	0.512	0.011	1.53211	0	0	30	RALGPS2	0.274	0.133	0.56167	1.1234e-22	2.85511e-18	30	TUBA4A	0.51	0.041	1.0525	0	0	30	PLAC8	0.535	0.09	1.01584	1.55442e-171	3.95057e-167	30	CSF3R	0.687	0.56	1.69133	0	0	30	DUT	0.618	0.323	0.707672	0	0
	31	RGCC	0.709	0.336	1.19546	0	0	31	COL6A2	0.509	0.007	1.52959	0	0	31	AREG	0.401	0.215	0.763743	4.50748e-21	1.14558e-16	31	GZMB	0.213	0.004	1.05191	0	0	31	LSP1	0.889	0.253	1.13728	4.71268e-170	1.19773e-165	31	CXCR2	0.304	0.032	1.69036	0	0	31	KPNA2	0.546	0.212	0.706687	0	0
	32	ADGRF5	0.383	0.014	1.1592	0	0	32	MAP1B	0.521	0.032	1.49543	0	0	32	RPL13	0.984	0.962	0.423117	1.523e-18	3.87069e-14	32	CD48	0.637	0.165	1.02838	0	0	32	PPA1	0.912	0.311	1.20533	2.31294e-165	5.87833e-161	32	ANP32A	0.613	0.553	1.67771	0	0	32	ENO1	0.882	0.649	0.693565	0	0
	33	APLN	0.246	0.013	1.14211	0	0	33	CPE	0.469	0.02	1.44618	0	0	33	RPL28	0.979	0.954	0.372907	1.86905e-18	4.75019e-14	33	RPS3	0.992	0.902	1.02417	0	0	33	SPIB	0.276	0.026	0.364302	2.03277e-155	5.16628e-151	33	HCAR2	0.353	0.104	1.6592	0	0	33	PCNA	0.488	0.144	0.68959	0	0
	34	MT2A	0.803	0.599	1.12747	0	0	34	ACTA2	0.375	0.062	1.43135	0	0	34	RPL13A	0.961	0.938	0.381245	1.18261e-16	3.00561e-12	34	CD8B	0.368	0.001	1.00176	0	0	34	IL2RG	0.461	0.073	0.352124	1.48709e-144	3.77944e-140	34	CPD	0.386	0.167	1.64657	0	0	34	RRM2	0.331	0.01	0.685975	0	0
	35	INSR	0.406	0.142	1.11068	0	0	35	IGFBP4	0.468	0.046	1.42015	0	0	35	EEF1D	0.753	0.735	0.335525	4.84884e-16	1.23233e-11	35	ISG20	0.605	0.085	1.00128	0	0	35	CFP	0.3	0.034	0.324523	3.91985e-134	9.9623e-130	35	SELL	0.32	0.1	1.60916	0	0	35	AP2S1	0.793	0.509	0.682707	0	0
	36	ID3	0.401	0.09	1.10597	0	0	36	CYTOR	0.591	0.213	1.40725	0	0	36	RPLP1	0.995	0.978	0.312418	6.67573e-16	1.69664e-11	36	RPL28	1	0.954	0.953438	0	0	36	C15orf48	0.616	0.133	0.789248	6.57931e-132	1.67213e-127	36	AC015912.3	0.316	0.116	1.58738	0	0	36	SMC4	0.504	0.154	0.658724	0	0
	37	VWA1	0.328	0.02	1.07102	0	0	37	APOD	0.216	0.011	1.39454	0	0	37	HCG18	0.256	0.136	0.396608	7.70757e-16	1.95888e-11	37	ACAP1	0.521	0.038	0.950985	0	0	37	CD48	0.677	0.168	0.608907	3.91367e-128	9.94659e-124	37	TREM1	0.486	0.305	1.58471	0	0	37	CCNB1	0.322	0.018	0.657741	0	0
	38	APP	0.512	0.248	1.05954	0	0	38	CTGF	0.489	0.043	1.3893	0	0	38	RPS18	0.97	0.941	0.474315	1.47759e-15	3.7553e-11	38	IFNG	0.223	0.001	0.932456	0	0	38	MCOLN2	0.246	0.025	0.262753	3.6965e-127	9.39466e-123	38	HCAR3	0.289	0.058	1.56795	0	0	38	CLSPN	0.413	0.018	0.652567	0	0
	39	ID1	0.317	0.047	1.05925	0	0	39	LHFPL6	0.501	0.017	1.38146	0	0	39	RPS5	0.795	0.795	0.524296	3.00722e-15	7.64285e-11	39	CD96	0.45	0.003	0.930839	0	0	39	HLA-DQA1	0.97	0.634	1.3906	4.42045e-126	1.12346e-121	39	S100A6	0.675	0.496	1.56513	0	0	39	SMC2	0.545	0.145	0.650344	0	0
	40	MCAM	0.31	0.017	1.0299	0	0	40	MCAM	0.507	0.022	1.33392	0	0	40	RPL7A	0.917	0.904	0.321718	3.01304e-15	7.65763e-11	40	LCK	0.451	0.001	0.915445	0	0	40	RAB11FIP1	0.751	0.22	0.819746	9.2359e-125	2.3473e-120	40	ALOX5AP	0.857	0.851	1.54735	0	0	40	RANBP1	0.632	0.306	0.641781	0	0
	41	EGFL7	0.407	0.095	1.02539	0	0	41	CYR61	0.458	0.024	1.33014	0	0	41	RPS27A	0.97	0.943	0.421629	4.19559e-15	1.06631e-10	41	ITM2A	0.556	0.057	0.880935	0	0	41	HLA-DPB1	0.987	0.846	1.35639	4.5033e-124	1.14451e-119	41	SLC25A37	0.703	0.597	1.54487	0	0	41	DTYMK	0.514	0.112	0.633567	0	0
	42	IFITM3	0.705	0.485	1.02112	0	0	42	PPP1R14A	0.468	0.012	1.31715	0	0	42	RPL24	0.919	0.88	0.289744	1.59197e-14	4.04599e-10	42	CD27	0.37	0.002	0.863018	0	0	42	HIC1	0.364	0.054	0.344806	3.00072e-120	7.62634e-116	42	PROK2	0.216	0.013	1.53508	0	0	42	ANP32B	0.73	0.476	0.631042	0	0
	43	SLC2A1	0.343	0.052	1.00793	0	0	43	NR2F2	0.462	0.009	1.30947	0	0	43	RPL6	0.94	0.907	0.300109	2.94124e-14	7.47517e-10	43	PRF1	0.292	0.004	0.854652	0	0	43	RPS2	1	0.94	0.749097	2.06744e-119	5.25439e-115	43	TMEM154	0.34	0.147	1.53236	0	0	43	ANXA2	0.718	0.381	0.627733	0	0
	44	CRIP2	0.359	0.017	1.00415	0	0	44	ITGA1	0.496	0.022	1.29162	0	0	44	PRKCB	0.263	0.146	0.371756	3.38972e-14	8.61498e-10	44	CD247	0.397	0.003	0.854417	0	0	44	RPS18	1	0.941	0.808491	2.25355e-119	5.7274e-115	44	LRG1	0.262	0.061	1.50105	0	0	44	PKM	0.812	0.553	0.627591	0	0
	45	CALD1	0.398	0.045	0.99082	0	0	45	PDGFRB	0.442	0.005	1.27426	0	0	45	RPL27A	0.931	0.91	0.310371	3.86158e-14	9.81421e-10	45	IKZF3	0.418	0.007	0.853436	0	0	45	RPL28	0.997	0.954	0.729229	2.4235e-118	6.15934e-114	45	BASP1	0.662	0.603	1.47361	0	0	45	CDKN3	0.388	0.015	0.626426	0	0
	46	PECAM1	0.527	0.364	0.987216	0	0	46	MYO1B	0.49	0.021	1.25804	0	0	46	RPS11	0.933	0.925	0.348699	6.8049e-14	1.72947e-09	46	IL2RG	0.505	0.07	0.831122	0	0	46	RPS24	1	0.949	0.715639	1.04763e-114	2.66254e-110	46	SOD2	0.863	0.705	1.47203	0	0	46	PFN1	0.939	0.82	0.619743	0	0
	47	IL32	0.331	0.027	0.984304	0	0	47	FSTL1	0.455	0.017	1.23228	0	0	47	CXXC5	0.219	0.113	0.264423	9.74682e-14	2.47715e-09	47	KLRD1	0.207	0.005	0.788487	0	0	47	RPS12	1	0.947	0.729913	2.25892e-114	5.74103e-110	47	RNF149	0.585	0.582	1.43483	0	0	47	PSME2	0.685	0.381	0.615952	0	0
	48	MGP	0.255	0.034	0.97963	0	0	48	GNG11	0.487	0.053	1.20387	0	0	48	RPS8	0.965	0.94	0.474864	1.39239e-13	3.53876e-09	48	CRIP1	0.374	0.029	0.780689	0	0	48	FYN	0.316	0.043	0.257384	7.54873e-114	1.91851e-109	48	ISG20	0.275	0.08	1.41619	0	0	48	PTMA	0.99	0.94	0.611143	0	0
	49	FKBP1A	0.602	0.473	0.973204	0	0	49	NID1	0.439	0.014	1.20092	0	0	49	RPS7	0.915	0.891	0.375656	1.64196e-12	4.17304e-08	49	SLC38A1	0.426	0.014	0.775437	0	0	49	RARA	0.418	0.073	0.320533	1.83627e-113	4.66688e-109	49	FTH1	1	0.999	1.40233	0	0	49	RPA3	0.55	0.167	0.608307	0	0
	50	TM4SF18	0.334	0.008	0.972621	0	0	50	NOTCH3	0.424	0.006	1.19764	0	0	50	RPS15A	0.917	0.913	0.393771	1.82326e-12	4.63381e-08	50	PTPN22	0.42	0.081	0.762965	0	0	50	HLA-DRA	0.997	0.956	1.01562	7.23825e-112	1.8396e-107	50	VNN2	0.247	0.053	1.40099	0	0	50	PARP1	0.671	0.421	0.603934	0	0
	Ranked top 50 marker genes for subclusters in CD31+ cells isolated from human GBM EC and peripheral EC
	pct.1 shows the percentage of cells expressing the gene in the cluster
	pct.2 shows the percentage of cells expressing the gene in the other cluster
	avg_logFC shows the average log fold enrichment
	p_val shows the statistic test p value
	p_val _adj shows the multiple test adjusted p value
[truncated: 35 more columns]
