# Supplementary material for: Key molecular alterations in endothelial cells in human glioblastoma uncovered through single-cell RNA sequencing
Source: JCI Insight. 2021 Aug 9;6(15):e150861. doi: 10.1172/jci.insight.150861 (PMC8410070; doi:10.1172/jci.insight.150861)
Supplement: Supplemental Table 4 [file jciinsight-6-150861-s062.xlsx]

## Sheet: Sheet1
	Table S4 Marker genes of EC subclusters in GBM and tumor peripheral samples
	cluster 1 (periphetal endothelial cell type I: Pe1)							cluster 2 (tumor core endothelial cell type I: Co1)							cluster 3 (tumor core endothelial cell type II: Co2)							cluster 4 (periphetal endothelial cell type II: Pe2)							cluster 5 (tumor core endothelial cell type III: Co3)
	Rank	gene	pct.1	pct.2	avg_logFC	p_val	p_val_adj	Rank	gene	pct.1	pct.2	avg_logFC	p_val	p_val_adj	Rank	gene	pct.1	pct.2	avg_logFC	p_val	p_val_adj	Rank	gene	pct.1	pct.2	avg_logFC	p_val	p_val_adj	Rank	gene	pct.1	pct.2	avg_logFC	p_val	p_val_adj
	1	MT1E	0.88	0.347	2.22991	1.84757e-121	4.6956e-117	1	COL4A1	0.969	0.241	2.23944	2.746e-188	6.97895e-184	1	TMSB4X	1	0.999	0.649297	6.86174e-43	1.74391e-38	1	CCL4	0.992	0.865	1.48298	2.33002e-87	5.92175e-83	1	SELE	0.977	0.039	2.17409	9.92559e-133	2.52259e-128
	2	MT2A	0.986	0.738	1.67339	9.64381e-115	2.45097e-110	2	PXDN	0.841	0.054	1.58312	1.15892e-182	2.9454e-178	2	ACTB	0.987	0.98	0.770276	1.47516e-42	3.74912e-38	2	CCL3	0.976	0.873	1.30606	2.04152e-75	5.18852e-71	2	POSTN	0.558	0.007	1.2888	6.39577e-117	1.62548e-112
	3	ADIRF	0.709	0.147	1.85572	5.73669e-111	1.45798e-106	3	COL4A2	0.953	0.27	1.92119	8.89341e-175	2.26026e-170	3	GAPDH	0.953	0.942	0.873731	3.4669e-39	8.81112e-35	3	CCL4L2	0.984	0.904	1.29867	1.44467e-74	3.67162e-70	3	COL3A1	0.674	0.028	1.31868	2.61875e-87	6.65556e-83
	4	MT1M	0.736	0.165	1.77074	4.12838e-108	1.04923e-103	4	NID1	0.806	0.094	1.16885	2.60477e-153	6.62002e-149	4	ACTG1	0.973	0.938	0.845988	2.03736e-34	5.17794e-30	4	CCL3L1	0.976	0.819	1.28802	2.58556e-70	6.5712e-66	4	ACKR1	0.907	0.112	2.06218	1.70145e-56	4.32424e-52
	5	ANXA3	0.555	0.054	1.22737	9.17063e-102	2.33072e-97	5	CD93	0.922	0.286	1.4992	1.54446e-152	3.92524e-148	5	RPLP1	0.993	0.988	0.54324	3.24868e-28	8.25651e-24	5	CH25H	0.752	0.222	1.22626	1.57183e-68	3.99479e-64	5	SELP	0.442	0.02	0.677739	1.99306e-51	5.06536e-47
	6	TSC22D1	0.94	0.696	1.52495	5.06772e-101	1.28796e-96	6	ANGPT2	0.936	0.275	1.90543	2.35647e-148	5.98897e-144	6	TMSB10	1	0.997	0.62444	2.13101e-27	5.41597e-23	6	HLA-DRB1	0.939	0.66	0.997146	2.12331e-62	5.39638e-58	6	RRM2	0.372	0.014	0.531849	1.75664e-49	4.46449e-45
	7	CAVIN2	0.861	0.557	1.96581	6.99567e-92	1.77795e-87	7	LAMB1	0.808	0.104	1.17801	1.74393e-145	4.43221e-141	7	CFL1	0.859	0.898	0.781395	1.23185e-25	3.13074e-21	7	CEBPD	0.951	0.603	0.988439	1.90939e-61	4.85273e-57	7	CSF3	0.372	0.014	0.52248	2.09206e-49	5.31698e-45
	8	KLF2	0.945	0.793	1.1744	1.88255e-89	4.78449e-85	8	HSPG2	0.893	0.283	1.70045	9.61747e-144	2.44428e-139	8	VIM	0.987	0.967	0.641096	4.3976e-24	1.11765e-19	8	FTH1	1	0.991	0.692334	3.96395e-60	1.00744e-55	8	LIPG	0.512	0.034	0.975349	9.08961e-48	2.31012e-43
	9	HLA-E	0.971	0.906	0.802727	3.24801e-88	8.25483e-84	9	MCAM	0.897	0.217	1.3669	9.8661e-143	2.50747e-138	9	RPS2	0.926	0.955	0.593722	6.1241e-22	1.55644e-17	9	CD74	0.984	0.841	0.787972	1.69066e-54	4.29681e-50	9	AC020656.1	0.512	0.047	0.878984	3.39262e-37	8.62235e-33
	10	LY6E	0.707	0.277	1.63379	5.64025e-83	1.43347e-78	10	TCF4	0.975	0.543	1.31192	5.19654e-141	1.3207e-136	10	SERF2	0.852	0.922	0.706352	6.50903e-22	1.65427e-17	10	RNASET2	0.886	0.527	0.988796	2.19175e-54	5.57032e-50	10	MGP	1	0.275	1.58805	2.91223e-35	7.40144e-31
	11	IFI27	0.947	0.83	1.26427	1.94293e-79	4.93795e-75	11	LAMC1	0.849	0.172	1.15644	2.60072e-139	6.60973e-135	11	RPL28	0.926	0.969	0.469923	2.4555e-19	6.24066e-15	11	COL8A1	0.358	0.043	0.837169	5.61315e-51	1.42658e-46	11	LYZ	0.953	0.268	1.60821	2.37158e-32	6.02736e-28
	12	FAM107A	0.683	0.231	1.33227	1.22659e-78	3.11738e-74	12	INSR	0.909	0.323	1.53908	5.59852e-136	1.42286e-131	12	ATP5F1E	0.799	0.895	0.725941	8.77982e-19	2.23139e-14	12	SPP1	0.996	0.95	0.713274	4.31585e-50	1.09687e-45	12	CD163	1	0.329	1.50049	8.04435e-32	2.04447e-27
	13	DEGS2	0.44	0.037	0.83535	4.5746e-78	1.16264e-73	13	LAMA4	0.88	0.232	1.20289	5.79014e-134	1.47156e-129	13	PFN1	0.779	0.813	0.826812	1.218e-18	3.09555e-14	13	HLA-DRA	0.972	0.796	0.764084	4.33458e-50	1.10163e-45	13	F13A1	0.837	0.171	1.08685	4.35953e-31	1.10797e-26
	14	NET1	0.707	0.311	1.5866	5.14844e-75	1.30848e-70	14	HECW2	0.687	0.049	0.884724	1.36471e-132	3.46841e-128	14	RPLP2	0.906	0.947	0.495569	6.29455e-18	1.59976e-13	14	ACKR1	0.435	0.07	0.933624	7.43155e-49	1.88873e-44	14	COL15A1	0.488	0.056	0.751858	8.36884e-29	2.12694e-24
	15	CLU	0.68	0.235	1.44885	5.41313e-75	1.37575e-70	15	PCDH12	0.755	0.094	0.966893	6.37619e-132	1.62051e-127	15	RPL39	0.866	0.949	0.517812	3.90176e-17	9.91632e-13	15	SRGN	0.984	0.918	0.657055	1.40634e-48	3.57421e-44	15	LPL	0.674	0.116	0.867016	2.1615e-28	5.49345e-24
	16	HLA-C	0.957	0.886	0.757482	9.69835e-75	2.46484e-70	16	MYO1B	0.882	0.222	1.19767	1.38618e-131	3.52297e-127	16	RPS24	0.893	0.965	0.529448	4.48413e-17	1.13964e-12	16	BTG2	0.911	0.639	0.851162	7.1804e-45	1.8249e-40	16	IL1R1	0.721	0.137	0.986232	2.66358e-27	6.7695e-23
	17	HERPUD1	0.844	0.639	1.34377	1.35683e-74	3.44838e-70	17	NOX4	0.68	0.046	0.688944	2.00513e-127	5.09603e-123	17	UBA52	0.852	0.913	0.523063	1.10354e-16	2.80465e-12	17	GNLY	0.439	0.098	0.84185	1.53736e-43	3.9072e-39	17	CXCL8	1	0.7	1.72323	1.44608e-26	3.67522e-22
	18	B2M	0.998	0.997	0.561457	3.40819e-74	8.66192e-70	18	SPARC	0.979	0.687	1.45624	2.88835e-127	7.34075e-123	18	MYL6	0.893	0.927	0.552318	1.50824e-16	3.83318e-12	18	AIF1	0.85	0.512	0.795394	3.52094e-43	8.94848e-39	18	CXCL2	0.93	0.304	1.33171	4.64577e-26	1.18072e-21
	19	AIF1L	0.514	0.092	1.08628	9.50031e-74	2.4145e-69	19	KDR	0.833	0.19	1.13675	2.93104e-127	7.44925e-123	19	RPL41	0.966	0.991	0.398216	1.68602e-15	4.28501e-11	19	HLA-DPA1	0.874	0.629	0.821347	6.53845e-43	1.66175e-38	19	S100A4	0.93	0.292	1.03136	3.96822e-25	1.00852e-20
	20	OMD	0.382	0.024	1.01015	3.07339e-70	7.81102e-66	20	JUP	0.705	0.063	0.709514	5.00453e-125	1.2719e-120	20	SRP14	0.772	0.87	0.603586	2.81676e-15	7.15879e-11	20	OLR1	0.785	0.425	0.909336	1.73413e-42	4.40729e-38	20	GPNMB	0.884	0.289	1.27334	6.41561e-25	1.63053e-20
	21	PPP1R14A	0.397	0.035	0.856331	1.29033e-69	3.27939e-65	21	RFLNB	0.767	0.112	0.819521	1.37405e-120	3.49216e-116	21	FKBP1A	0.785	0.797	0.780903	5.37854e-15	1.36696e-10	21	KLF6	0.98	0.841	0.636473	1.20526e-41	3.06317e-37	21	RGS5	0.744	0.149	0.553671	2.86636e-24	7.28485e-20
	22	HLF	0.51	0.098	1.05129	4.31972e-69	1.09786e-64	22	SPRY4	0.66	0.062	0.741934	6.66918e-118	1.69497e-113	22	RPL15	0.906	0.949	0.432792	9.66377e-15	2.45605e-10	22	ZFP36L1	0.943	0.774	0.713795	1.56791e-41	3.98484e-37	22	PCLAF	0.326	0.029	0.486013	7.76585e-24	1.97369e-19
	23	GALNT15	0.514	0.101	0.99037	9.10111e-67	2.31305e-62	23	F2R	0.753	0.108	0.936933	1.90914e-116	4.85208e-112	23	RPS4X	0.872	0.954	0.491194	2.81669e-14	7.15861e-10	23	SAT1	0.98	0.916	0.544539	4.44585e-41	1.12991e-36	23	FTL	1	0.991	1.16565	4.12775e-23	1.04907e-18
	24	HLA-B	0.974	0.931	0.677708	1.44043e-65	3.66086e-61	24	ITGA1	0.897	0.288	1.14511	3.07306e-116	7.81019e-112	24	RPL6	0.832	0.939	0.527057	1.60082e-13	4.06848e-09	24	BHLHE41	0.659	0.278	0.949072	8.27985e-41	2.10432e-36	24	CCL2	0.93	0.368	1.27179	4.90619e-23	1.24691e-18
	25	SLCO1A2	0.401	0.043	0.904271	2.76221e-65	7.02016e-61	25	ACE	0.715	0.095	0.933344	5.05127e-116	1.28378e-111	25	RPL13	0.94	0.987	0.375652	6.1271e-13	1.5572e-08	25	C3	0.825	0.509	0.855191	1.98108e-40	5.03492e-36	25	CYBB	0.907	0.322	1.10072	1.36548e-22	3.47038e-18
	26	CA4	0.358	0.026	1.20012	3.4839e-65	8.85434e-61	26	AFAP1L1	0.784	0.15	0.816825	9.45017e-116	2.40176e-111	26	RPL8	0.799	0.924	0.549991	8.58508e-13	2.1819e-08	26	RPS4Y1	0.577	0.189	0.757472	7.40292e-40	1.88145e-35	26	HMOX1	0.977	0.435	1.25769	5.24834e-22	1.33387e-17
	27	EMP2	0.647	0.283	1.21096	1.85502e-61	4.71453e-57	27	PGF	0.711	0.087	0.872648	8.62688e-113	2.19252e-108	27	CALM1	0.859	0.928	0.612246	2.28295e-12	5.80212e-08	27	TYROBP	0.862	0.586	0.784813	1.86622e-38	4.74301e-34	27	UHRF1	0.302	0.028	0.443572	7.67644e-22	1.95097e-17
	28	MT1F	0.538	0.15	1.18096	4.05698e-60	1.03108e-55	28	RAI14	0.773	0.151	0.852621	9.99171e-113	2.53939e-108	28	RPL35	0.772	0.907	0.56278	3.23617e-12	8.22472e-08	28	CD83	0.793	0.488	0.868474	1.33787e-37	3.40019e-33	28	CXCL1	0.628	0.137	0.919324	2.58441e-21	6.56828e-17
	29	ANKRD29	0.327	0.025	0.593458	2.47166e-57	6.28173e-53	29	NAV1	0.742	0.118	0.71136	1.35899e-112	3.45387e-108	29	MARCKSL1	0.611	0.499	0.959102	5.49415e-12	1.39634e-07	29	HLA-DPB1	0.85	0.575	0.710688	4.93513e-37	1.25426e-32	29	APOC1	1	0.745	1.26401	3.09723e-21	7.87161e-17
	30	SPOCK3	0.373	0.048	0.803127	5.68108e-56	1.44385e-51	30	ETS1	0.856	0.26	0.964873	3.85347e-112	9.7936e-108	30	RPS18	0.926	0.966	0.340771	1.5155e-11	3.85164e-07	30	OTUD1	0.72	0.407	0.94141	2.51749e-36	6.3982e-32	30	APOE	1	0.886	1.02569	2.92742e-20	7.44004e-16
	31	SPARCL1	0.964	0.796	0.808288	3.40426e-55	8.65192e-51	31	AGRN	0.792	0.192	0.967007	1.02125e-111	2.59552e-107	31	RPS28	0.926	0.987	0.36479	2.31266e-11	5.87761e-07	31	EGR1	0.955	0.739	0.628368	2.04528e-35	5.19808e-31	31	NNMT	0.605	0.128	0.885248	7.33323e-20	1.86374e-15
	32	ATP10A	0.543	0.17	0.916601	5.89363e-55	1.49787e-50	32	UNC5B	0.746	0.149	1.07594	1.06244e-111	2.70019e-107	32	RPS12	0.919	0.982	0.419952	2.52346e-11	6.41338e-07	32	C1QC	0.854	0.576	0.734253	2.09711e-34	5.32981e-30	32	CPM	0.93	0.355	0.952651	1.90413e-19	4.83934e-15
	33	LGALS3	0.668	0.303	1.14525	5.42459e-54	1.37866e-49	33	NOTCH4	0.872	0.285	1.01431	1.45141e-109	3.68875e-105	33	POMP	0.738	0.821	0.753785	2.62673e-11	6.67585e-07	33	FYB1	0.683	0.359	0.830805	2.2872e-34	5.81292e-30	33	VCAN	0.651	0.16	0.853034	3.00267e-19	7.63128e-15
	34	TINAGL1	0.478	0.125	0.828241	3.16008e-53	8.03135e-49	34	CYTOR	0.806	0.186	0.98196	2.05835e-109	5.2313e-105	34	RPS26	0.718	0.816	0.73434	3.3873e-11	8.60883e-07	34	FTL	1	0.989	0.381723	8.16213e-34	2.0744e-29	34	TYMS	0.395	0.059	0.642459	5.824e-19	1.48017e-14
	35	MT1X	0.728	0.392	1.27038	1.629e-52	4.14011e-48	35	RASGRP3	0.833	0.211	0.95234	2.74378e-109	6.97332e-105	35	PTMA	0.94	0.978	0.395888	9.26345e-11	2.35431e-06	35	CSF1R	0.671	0.335	0.768278	9.00448e-34	2.28849e-29	35	LRRC39	0.256	0.023	0.507121	2.29338e-18	5.82863e-14
	36	ZFP36	0.858	0.771	1.02875	3.88684e-52	9.87841e-48	36	SNTB1	0.548	0.027	0.489639	1.26674e-107	3.21941e-103	36	ARPC2	0.664	0.753	0.800569	1.34098e-10	3.4081e-06	36	EFEMP1	0.276	0.045	0.831571	1.61651e-32	4.10837e-28	36	S100A6	1	0.485	0.785619	3.49728e-18	8.88833e-14
	37	JUND	0.913	0.873	0.73397	3.97575e-50	1.01044e-45	37	SOX4	0.841	0.265	1.15848	2.65449e-107	6.74639e-103	37	RPS6	0.899	0.958	0.363357	2.19226e-10	5.57164e-06	37	GADD45B	0.943	0.789	0.500334	3.65275e-32	9.28347e-28	37	CLEC5A	0.442	0.077	0.632372	3.55679e-18	9.03959e-14
	38	TIMP3	0.812	0.57	0.969345	2.48458e-49	6.31457e-45	38	STC1	0.604	0.053	1.56858	4.47776e-107	1.13802e-102	38	TPT1	0.987	0.996	0.309698	3.02411e-10	7.68576e-06	38	RPS8	0.988	0.952	0.391612	4.15762e-32	1.05666e-27	38	G0S2	0.86	0.316	1.00714	6.23024e-18	1.58341e-13
	39	DUSP1	0.901	0.86	0.779656	9.15487e-47	2.32671e-42	39	VWA1	0.876	0.333	1.15327	1.54433e-106	3.92492e-102	39	H3F3A	0.826	0.915	0.447218	3.22105e-10	8.1863e-06	39	HLA-DQB1	0.667	0.349	0.802559	4.46864e-32	1.13571e-27	39	THBS1	0.581	0.134	0.872851	1.12861e-17	2.86837e-13
	40	CLEC3B	0.296	0.031	0.466916	2.77289e-46	7.04729e-42	40	DYSF	0.594	0.05	0.597857	3.64986e-106	9.27611e-102	40	GNG11	0.758	0.782	0.602661	4.17853e-10	1.06197e-05	40	MGP	0.589	0.232	0.585372	9.84401e-32	2.50186e-27	40	NR4A3	0.93	0.345	0.787023	1.16875e-17	2.97037e-13
	41	UBC	0.957	0.944	0.683065	7.09953e-46	1.80434e-41	41	PLOD1	0.705	0.111	0.693296	3.81495e-106	9.6957e-102	41	RPLP0	0.758	0.877	0.580748	5.64495e-10	1.43466e-05	41	C1QB	0.955	0.755	0.524081	1.22817e-30	3.12139e-26	41	VCAM1	0.465	0.083	0.513089	2.07648e-17	5.27739e-13
	42	SLC2A1	0.772	0.49	0.883898	1.68384e-45	4.27947e-41	42	DGKH	0.781	0.178	0.809622	4.63679e-106	1.17844e-101	42	MYL12B	0.758	0.852	0.58671	5.68027e-10	1.44364e-05	42	GPR34	0.63	0.315	0.776962	3.29847e-30	8.38307e-26	42	PDLIM1	0.814	0.338	1.05256	1.09605e-16	2.78561e-12
	43	FOS	0.952	0.914	0.751764	2.32849e-45	5.91785e-41	43	ITGB1	0.967	0.638	0.964777	1.11683e-105	2.83843e-101	43	CYBA	0.745	0.824	0.728184	6.38733e-10	1.62334e-05	43	RGS10	0.646	0.36	0.79361	1.33134e-29	3.3836e-25	43	IL1B	1	0.645	1.14685	1.19265e-16	3.03113e-12
	44	STOM	0.707	0.421	0.858787	9.55374e-45	2.42808e-40	44	NID2	0.573	0.044	0.690369	3.162e-105	8.03621e-101	44	RPSA	0.718	0.834	0.610714	8.35506e-10	2.12344e-05	44	MS4A7	0.679	0.388	0.836557	2.48215e-29	6.30837e-25	44	HAPLN1	0.419	0.07	0.469377	4.09899e-16	1.04176e-11
	45	SLC9A3R2	0.841	0.589	0.893579	1.66795e-44	4.2391e-40	45	PLXNA2	0.726	0.146	0.916896	5.57348e-105	1.4165e-100	45	RPL36	0.812	0.926	0.443794	1.01999e-09	2.59231e-05	45	C1QA	0.902	0.664	0.54967	7.01038e-29	1.78169e-24	45	PRCP	0.767	0.296	0.896539	7.21288e-16	1.83315e-11
	46	TACC1	0.781	0.614	0.856105	2.88915e-44	7.34278e-40	46	PTP4A3	0.748	0.144	0.750584	1.54085e-103	3.91606e-99	46	APOE	0.893	0.889	0.565406	1.90078e-09	4.83084e-05	46	CFD	0.496	0.199	0.728625	8.82777e-29	2.24358e-24	46	IL7R	0.279	0.034	0.399449	1.23401e-15	3.13624e-11
	47	S100A10	0.808	0.559	0.920111	3.0832e-44	7.83595e-40	47	TNFRSF21	0.616	0.064	0.606043	2.23947e-103	5.69161e-99	47	C1QB	0.745	0.797	0.855574	4.18164e-09	0.000106276	47	TMIGD3	0.561	0.254	0.752492	1.30377e-28	3.31354e-24	47	MIR155HG	0.442	0.092	0.505947	1.60811e-15	4.08702e-11
	48	HIF3A	0.421	0.094	0.547162	6.21618e-44	1.57984e-39	48	ITGA5	0.802	0.222	0.914509	2.30726e-103	5.8639e-99	48	RPL10	0.919	0.987	0.33029	6.03289e-09	0.000153326	48	CSF2RA	0.484	0.184	0.71826	1.53795e-28	3.90871e-24	48	CD44	0.558	0.142	0.648021	2.01569e-15	5.12288e-11
	49	ST6GALNAC1	0.411	0.108	0.704944	9.45251e-44	2.40235e-39	49	FLT4	0.621	0.075	0.605254	2.31036e-103	5.87178e-99	49	IGFBP7	0.893	0.924	0.577273	7.4079e-09	0.000188272	49	NNMT	0.35	0.097	0.830912	2.03054e-28	5.16062e-24	49	CXCL3	0.581	0.157	0.864598	2.2836e-15	5.80376e-11
	50	CEBPD	0.858	0.581	0.796163	1.17406e-43	2.98387e-39	50	APLN	0.755	0.15	1.26887	3.34544e-103	8.50242e-99	50	SH3BGRL3	0.664	0.776	0.656246	8.19037e-09	0.000208158	50	FOS	0.996	0.91	0.355229	2.21692e-28	5.6343e-24	50	TK1	0.279	0.035	0.470052	2.57673e-15	6.54877e-11
	Ranked top 50 marker genes for subclusters in the human GBM EC and peripheral EC
	pct.1 shows the percentage of cells expressing the gene in the cluster
	pct.2 shows the percentage of cells expressing the gene in the other cluster
	avg_logFC shows the average log fold enrichment
	p_val shows the statistic test p value
	p_val _adj shows the multiple test adjusted p value
