# Supplementary material for: Key molecular alterations in endothelial cells in human glioblastoma uncovered through single-cell RNA sequencing
Source: JCI Insight. 2021 Aug 9;6(15):e150861. doi: 10.1172/jci.insight.150861 (PMC8410070; doi:10.1172/jci.insight.150861)
Supplement: Supplemental Table 6 [file jciinsight-6-150861-s064.xlsx]

## Sheet: Top 50 markers in EC subtype
	Table S6 Congruent analysis of ECs from GBM and Lung cancer
	Brain					Lung
	Pe1 (cluster 1)	Pe2 (cluster 4)	Co1 (cluster 2)	Co2 (cluster 3)	Co3 (cluster 5)	artery	postcapillary.vein	activated.pcv	immature	tip.cell	activated.capillary	capillary.type.I	capillary.type.II	scavenging.capillary.
	MT1E	CCL4	COL4A1	TMSB4X	SELE	IGFBP3	CLU	POSTN	PLVAP	COL4A1	EDN1	HPGD	FCN3	APOC1
	MT2A	CCL3	PXDN	ACTB	POSTN	ENPP2	CPE	IGFBP7	DDIT4	ESM1	GPIHBP1	IL1RL1	SLC6A4	C1QB
	ADIRF	CCL4L2	COL4A2	GAPDH	COL3A1	SRGN	ACKR1	RPS2	HSPG2	SPARC	MT1M	EDNRB	TMEM100	FTL
	MT1M	CCL3L1	NID1	ACTG1	ACKR1	MGP	C7	RPL12	VWA1	ANGPT2	EPAS1	CA4	IL7R	FTH1
	ANXA3	CH25H	CD93	RPLP1	SELP	ARGLU1	PRSS23	RPS6	SLC9A3R2	COL4A2	JUN	ADIRF	BTNL9	HLA-DRA
	TSC22D1	HLA-DRB1	ANGPT2	TMSB10	RRM2	GJA5	PTGDS	RPS18	RBP7	INSR	ZFP36	S100A6	TNFSF10	C1QA
	CAVIN2	CEBPD	LAMB1	CFL1	CSF3	CTNNAL1	SRPX	RPL3	SOX18	CALM1	GADD45B	ITM2B	VIPR1	CD52
	KLF2	FTH1	HSPG2	VIM	LIPG	DKK2	NNMT	RPS3	SPRY1	MARCKSL1	FOSB	CLDN5	CD14	LGALS3
	HLA-E	CD74	MCAM	RPS2	AC020656.1	SOX17	CYP1B1	RPLP0	A2M	RGS3	FOS	SOSTDC1	NOSTRIN	FABP4
	LY6E	RNASET2	TCF4	SERF2	MGP	IL33	PLAT	RPS8	ID3	MCAM	EGR1	HLA-E	HIF3A	FCER1G
	IFI27	COL8A1	LAMC1	RPL28	LYZ	TFPI	VWF	RPL10A	IGKC	PGF	CAV1	EMCN	ADGRE5	S100A11
	FAM107A	SPP1	INSR	ATP5F1E	CD163	YBX3	PLA1A	RPL36A	SCGB3A1	CXCR4	AKAP12	MALAT1	IL18R1	CCL18
	DEGS2	HLA-DRA	LAMA4	PFN1	F13A1	SRP14	MT1X	RPL26	ID1	CCDC85B	TIMP3	B2M	CD44	CD36
	NET1	ACKR1	HECW2	RPLP2	COL15A1	CXCL12	PTGIS	TIMP1	GSN	LGALS1	IER2	S100A4	ADRB1	MARCO
	CLU	SRGN	PCDH12	RPL39	LPL	HEY1	GPX3	RPL5	SCGB3A2	YWHAH	CEBPD	AQP1	TMEM2	CTSD
	HLA-C	BTG2	MYO1B	RPS24	IL1R1	ADAMTS1	CXCL2	RPL7	COL15A1	RGCC	UBC	S100A3	HLA-DRB5	CD74
	HERPUD1	GNLY	NOX4	UBA52	CXCL8	FN1	ABI3BP	RPL39	HES1	IL32	TPM1	HLA-C	ANKRD44	FBP1
	B2M	AIF1	SPARC	MYL6	CXCL2	JUNB	MT2A	RPL34	CD34	GNG11	LRRC32	PRX	TMSB15A	ALOX5AP
	AIF1L	HLA-DPA1	KDR	RPL41	S100A4	SERPINE2	LIFR	CCL14	PLPP1	TCF4	ZBTB16	HLA-B	FRMD4A	HLA-DPA1
	OMD	OLR1	JUP	SRP14	GPNMB	EFNB2	CD59	RPS3A	SNX3	PXDN	ATF3	SGK1	BEX5	TYROBP
	PPP1R14A	KLF6	RFLNB	FKBP1A	RGS5	IDO1	IL1R1	RPL32	FLT1	CTGF	ZFP36L1	TUBA1A	ACSL3	HLA-DRB1
	HLF	ZFP36L1	SPRY4	RPL15	PCLAF	KCTD12	TAGLN	RPS23	ID2	TNFRSF4	H3F3B	RAMP2	NXF3	APOE
	GALNT15	SAT1	F2R	RPS4X	FTL	FBLN5	SLCO2A1	PRCP	TSC22D1	ACTG1	IRF1	ICAM2	SLC25A29	ACP5
	HLA-B	BHLHE41	ITGA1	RPL6	CCL2	DUSP1	ADGRG6	RPL13	PODXL	MARCKS	KLF4	FRY	TFRC	C1QC
	SLCO1A2	C3	ACE	RPL13	CYBB	LTBP4	RGS5	NPC2	PTMA	APLN	TXNIP	CYP3A5	SPEF2	HLA-DPB1
	CA4	RPS4Y1	AFAP1L1	RPL8	HMOX1	NPR3	CRIM1	RPS4X	CRIP2	ADGRL4	PDK4	HLA-A	AMIGO2	CD68
	EMP2	TYROBP	PGF	CALM1	UHRF1	HERPUD1	IL6ST	RPS5	IGFBP4	COL18A1	INTS6	TSPAN12	FAM95B1	CSTB
	MT1F	CD83	RAI14	RPL35	CXCL1	FAM107A	SOCS3	RPL31	MMP2	VIM	IFNGR1	B3GALNT1	TMC5	HLA-DQB1
	ANKRD29	HLA-DPB1	NAV1	MARCKSL1	APOC1	PROCR	GLUL	RPL36	ENG	ANGPTL2	EMP2	IFI27	INHBA	CRIP1
	SPOCK3	OTUD1	ETS1	RPS18	APOE	MMRN2	TGM2	RPL18A	ITGA6	NEAT1	ARRDC2	CNN3	NEO1	CYBA
	SPARCL1	EGR1	AGRN	RPS28	NNMT	STMN1	LYST	RPS19	ETS1	LAMA4	DNAJB1	ZNF331	MX2	CTSS
	ATP10A	C1QC	UNC5B	RPS12	CPM	NR4A1	PLAC9	RPL13A	NAA38	PFN1	JUND	EPB41L2	C21orf91	GCHFR
	LGALS3	FYB1	NOTCH4	POMP	VCAN	LDB2	RAMP3	RPL6	APOLD1	GJA1	KLF9	ANXA1	CTSV	LYZ
	TINAGL1	FTL	CYTOR	RPS26	TYMS	BST2	RNASE1	RPL23A	CTNNB1	APLP2	PPP1R15A	TBX2	RCL1	LAPTM5
	MT1X	CSF1R	RASGRP3	PTMA	LRRC39	MT1E	HYAL2	RPS21	RAB13	LY6H	STXBP6	DNAJC1	SEMA3B	AIF1
	ZFP36	EFEMP1	SNTB1	ARPC2	S100A6	ATP1A1	SELP	RPL15	BCAM	ADM	CSRNP1	FENDRR	SULT1A2	TSPO
	JUND	GADD45B	SOX4	RPS6	CLEC5A	LIMA1	CCL23	RPL41	NFIB	CFL1	CCNL1	TMSB4X	NRXN3	CAPG
	TIMP3	RPS8	STC1	TPT1	G0S2	PLLP	PTGS1	RPL29	CD9	ND5	NEDD9	CD82	SPHK1	S100A9
	DUSP1	HLA-DQB1	VWA1	H3F3A	THBS1	JAM2	NAMPT	RPL37	PIK3R3	ITGB1	ACVRL1	SERPINB1	DIO3OS	CST3
	CLEC3B	MGP	DYSF	GNG11	NR4A3	IFITM1	THBD	RPS12	PINK1	CALD1	WARS	ITGA3	NLGN4X	MSR1
	UBC	C1QB	PLOD1	RPLP0	VCAM1	TAGLN2	ANXA3	RPS14	FAM167B	TP53I11	NDRG2	MYO6	TSPAN11	NTRK2
	SLC2A1	GPR34	DGKH	MYL12B	PDLIM1	ASRGL1	CCL15	RPL7A	RDX	MGLL	NFKBIZ	TSPAN4	KIAA1456	OAZ1
	FOS	RGS10	ITGB1	CYBA	IL1B	TSPAN7	RSPO3	RPL35A	EHD4	RHOC	CFLAR	INMT	HP	VSIG4
	STOM	MS4A7	NID2	RPSA	HAPLN1	IFITM2	SERPING1	RPS9	TSPAN13	FKBP1A	CAV2	MYLK	FAT1	C1orf162
	SLC9A3R2	C1QA	PLXNA2	RPL36	PRCP	MT1A	SORBS2	RPS17	TMEM88	HSPB1	CX3CL1	EXPH5	NXPE3	CTSC
	TACC1	CFD	PTP4A3	APOE	IL7R	STOM	IL4R	ACTN1	LMNA	LAMC1	FKBP5	ARHGEF10	IRF8	MCEMP1
	S100A10	TMIGD3	TNFRSF21	C1QB	MIR155HG	CLEC14A	TCN2	RPS13	MTUS1	IVNS1ABP	SLCO4A1	FAXDC2	PAG1	TREM1
	HIF3A	CSF2RA	ITGA5	RPL10	CD44	THSD7A	LITAF	RPS24	GUK1	MLEC	HEXIM1	LAPTM4A	BRINP1	SNX10
	ST6GALNAC1	NNMT	FLT4	IGFBP7	CXCL3	FBLIM1	C1R	RPS7	ELK3	GAPDH	GIMAP7	RCSD1	PITPNM2	LST1
	CEBPD	FOS	APLN	SH3BGRL3	TK1	PPA1	LYVE1	DUSP23	TMEM204	SPARCL1	SRSF7	ST5	GATA6-AS1	CTSL

## Sheet: Co1 and Tip EC
	Gene sets enriched based on top 50 Co1 EC marker genes								Gene sets enriched based on top 50 tip ECs marker genes									Congruent gene sets in angiogenic Co1 ECs (brain) and tip ECs (lung)
	GO biological process complete	Total No. of genes in the gene sets	No. of genes in the marker list	Expected No.	fold Enrichment	raw P-value	FDR		GO biological process complete	Total No. of genes in the gene sets	No. of genes in the marker list	Expected No.	fold Enrichment	raw P-value	FDR			GO biological process complete
	extracellular structure organization (GO:0043062)	362	16	0.87	18.43	2.69e-16	2.14e-12		blood vessel development (GO:0001568)	505	20	1.21	16.52	1.64e-19	2.6e-15			extracellular structure organization (GO:0043062)
	extracellular matrix organization (GO:0030198)	361	16	0.87	18.48	2.58e-16	4.1e-12		vasculature development (GO:0001944)	528	20	1.27	15.8	3.8e-19	3.02e-15			extracellular matrix organization (GO:0030198)
	blood vessel morphogenesis (GO:0048514)	416	16	1	16.04	2.18e-15	6.93e-12		circulatory system development (GO:0072359)	880	23	2.11	10.9	1.12e-18	4.46e-15			blood vessel morphogenesis (GO:0048514)
	angiogenesis (GO:0001525)	323	15	0.77	19.37	1.34e-15	7.1e-12		tube development (GO:0035295)	869	23	2.08	11.04	8.55e-19	4.53e-15			angiogenesis (GO:0001525)
	blood vessel development (GO:0001568)	505	17	1.21	14.04	2.03e-15	8.09e-12		blood vessel morphogenesis (GO:0048514)	416	18	1	18.04	3.56e-18	1.13e-14			blood vessel development (GO:0001568)
	vasculature development (GO:0001944)	528	17	1.27	13.43	4.13e-15	1.1e-11		tube morphogenesis (GO:0035239)	669	20	1.6	12.47	3.26e-17	8.65e-14			vasculature development (GO:0001944)
	circulatory system development (GO:0072359)	880	20	2.11	9.48	5.41e-15	1.23e-11		angiogenesis (GO:0001525)	323	16	0.77	20.66	4.82e-17	1.09e-13			circulatory system development (GO:0072359)
	regulation of cell migration (GO:0030334)	889	19	2.13	8.91	9.32e-14	1.65e-10		regulation of cell migration (GO:0030334)	889	21	2.13	9.85	4.22e-16	8.39e-13			regulation of cell migration (GO:0030334)
	regulation of cell motility (GO:2000145)	952	19	2.28	8.32	3.08e-13	4.89e-10		anatomical structure formation involved in morphogenesis (GO:0048646)	899	21	2.16	9.74	5.25e-16	9.28e-13			regulation of cell motility (GO:2000145)
	regulation of locomotion (GO:0040012)	992	19	2.38	7.99	6.29e-13	7.14e-10		regulation of cell motility (GO:2000145)	952	21	2.28	9.2	1.6e-15	2.55e-12			regulation of locomotion (GO:0040012)
	tube development (GO:0035295)	869	18	2.08	8.64	8.43e-13	8.37e-10		regulation of locomotion (GO:0040012)	992	21	2.38	8.83	3.57e-15	5.15e-12			tube development (GO:0035295)
	anatomical structure formation involved in morphogenesis (GO:0048646)	899	18	2.16	8.35	1.47e-12	1.3e-09		regulation of cellular component movement (GO:0051270)	1039	21	2.49	8.43	8.74e-15	1.16e-11			anatomical structure formation involved in morphogenesis (GO:0048646)
	regulation of cellular component movement (GO:0051270)	1039	19	2.49	7.63	1.4e-12	1.31e-09		regulation of vasculature development (GO:1901342)	340	14	0.82	17.17	6.69e-14	8.18e-11			regulation of cellular component movement (GO:0051270)
	tube morphogenesis (GO:0035239)	669	16	1.6	9.97	2.6e-12	2.07e-09		extracellular structure organization (GO:0043062)	362	14	0.87	16.13	1.52e-13	1.62e-10			tube morphogenesis (GO:0035239)
	basement membrane organization (GO:0071711)	27	6	0.06	92.67	1.45e-10	1e-07		extracellular matrix organization (GO:0030198)	361	14	0.87	16.17	1.47e-13	1.67e-10			regulation of angiogenesis (GO:0045765)
	regulation of angiogenesis (GO:0045765)	307	11	0.74	14.94	1.87e-10	1.24e-07		regulation of angiogenesis (GO:0045765)	307	13	0.74	17.66	4.25e-13	3.98e-10			positive regulation of cell migration (GO:0030335)
	positive regulation of cell migration (GO:0030335)	526	13	1.26	10.31	2.87e-10	1.82e-07		positive regulation of cell migration (GO:0030335)	526	15	1.26	11.89	1.26e-12	1.12e-09			positive regulation of cell motility (GO:2000147)
	positive regulation of cell motility (GO:2000147)	551	13	1.32	9.84	4.99e-10	3.05e-07		positive regulation of cell motility (GO:2000147)	551	15	1.32	11.35	2.41e-12	2.02e-09			regulation of vasculature development (GO:1901342)
	regulation of vasculature development (GO:1901342)	340	11	0.82	13.49	5.33e-10	3.14e-07		tissue development (GO:0009888)	1781	23	4.27	5.39	3.23e-12	2.44e-09			positive regulation of locomotion (GO:0040017)
	positive regulation of locomotion (GO:0040017)	566	13	1.36	9.58	6.86e-10	3.9e-07		positive regulation of locomotion (GO:0040017)	566	15	1.36	11.05	3.51e-12	2.53e-09			positive regulation of cellular component movement (GO:0051272)
	positive regulation of cellular component movement (GO:0051272)	568	13	1.36	9.54	7.16e-10	3.92e-07		positive regulation of cellular component movement (GO:0051272)	568	15	1.36	11.01	3.68e-12	2.54e-09			regulation of cell adhesion (GO:0030155)
	regulation of cell adhesion (GO:0030155)	722	12	1.73	6.93	1.15e-07	4.92e-05		regulation of anatomical structure morphogenesis (GO:0022603)	1110	17	2.66	6.39	4.43e-10	2.52e-07			regulation of endothelial cell migration (GO:0010594)
	regulation of endothelial cell migration (GO:0010594)	165	7	0.4	17.69	1.68e-07	7.02e-05		regulation of epithelial cell proliferation (GO:0050678)	344	11	0.82	13.33	6.01e-10	3.19e-07			positive regulation of angiogenesis (GO:0045766)
	positive regulation of angiogenesis (GO:0045766)	171	7	0.41	17.07	2.12e-07	8.63e-05		positive regulation of vasculature development (GO:1904018)	191	9	0.46	19.65	1e-09	4.98e-07			regulation of anatomical structure morphogenesis (GO:0022603)
	regulation of anatomical structure morphogenesis (GO:0022603)	1110	14	2.66	5.26	2.37e-07	9.42e-05		regulation of cell adhesion (GO:0030155)	722	14	1.73	8.09	1.15e-09	5.56e-07			cell-substrate adhesion (GO:0031589)
	cell-substrate adhesion (GO:0031589)	187	7	0.45	15.61	3.8e-07	0.000147		regulation of endothelial cell proliferation (GO:0001936)	134	8	0.32	24.9	1.57e-09	7.34e-07			positive regulation of vasculature development (GO:1904018)
	positive regulation of vasculature development (GO:1904018)	191	7	0.46	15.28	4.36e-07	0.000165		epithelium development (GO:0060429)	1128	16	2.7	5.92	4.93e-09	1.96e-06			positive regulation of epithelial cell proliferation (GO:0050679)
	positive regulation of epithelial cell proliferation (GO:0050679)	196	7	0.47	14.89	5.15e-07	0.000191		positive regulation of angiogenesis (GO:0045766)	171	8	0.41	19.51	9.77e-09	3.7e-06			regulation of endothelial cell proliferation (GO:0001936)
	regulation of endothelial cell proliferation (GO:0001936)	134	6	0.32	18.67	1.01e-06	0.000365		positive regulation of developmental process (GO:0051094)	1410	17	3.38	5.03	1.57e-08	5.67e-06			wound healing (GO:0042060)
	wound healing (GO:0042060)	442	9	1.06	8.49	1.07e-06	0.000378		positive regulation of cell population proliferation (GO:0008284)	939	14	2.25	6.22	3.08e-08	1.07e-05			regulation of epithelial cell migration (GO:0010632)
	regulation of epithelial cell migration (GO:0010632)	227	7	0.54	12.86	1.34e-06	0.000462		negative regulation of vasculature development (GO:1901343)	134	7	0.32	21.78	4.29e-08	1.36e-05			regulation of epithelial cell proliferation (GO:0050678)
	regulation of epithelial cell proliferation (GO:0050678)	344	8	0.82	9.7	1.73e-06	0.000574		epithelial tube morphogenesis (GO:0060562)	312	9	0.75	12.03	6.12e-08	1.87e-05			positive regulation of cell population proliferation (GO:0008284)
	positive regulation of cell population proliferation (GO:0008284)	939	12	2.25	5.33	1.8e-06	0.000584		tissue morphogenesis (GO:0048729)	552	11	1.32	8.31	7.08e-08	2.13e-05			cell adhesion (GO:0007155)
	cell adhesion (GO:0007155)	946	12	2.27	5.29	1.94e-06	0.000618		morphogenesis of an epithelium (GO:0002009)	442	10	1.06	9.43	9.6e-08	2.73e-05			biological adhesion (GO:0022610)
	biological adhesion (GO:0022610)	952	12	2.28	5.26	2.07e-06	0.000646		negative regulation of multicellular organismal process (GO:0051241)	1233	15	2.96	5.07	1.25e-07	3.48e-05			response to wounding (GO:0009611)
	positive regulation of endothelial cell proliferation (GO:0001938)	94	5	0.23	22.18	3.85e-06	0.00116		response to decreased oxygen levels (GO:0036293)	360	9	0.86	10.43	2e-07	5.21e-05			negative regulation of angiogenesis (GO:0016525)
	response to wounding (GO:0009611)	540	9	1.29	6.95	5.35e-06	0.00158		cell adhesion (GO:0007155)	946	13	2.27	5.73	2.69e-07	6.79e-05			negative regulation of blood vessel morphogenesis (GO:2000181)
	negative regulation of angiogenesis (GO:0016525)	119	5	0.29	17.52	1.16e-05	0.00323		biological adhesion (GO:0022610)	952	13	2.28	5.69	2.89e-07	7.18e-05			negative regulation of vasculature development (GO:1901343)
	negative regulation of blood vessel morphogenesis (GO:2000181)	122	5	0.29	17.09	1.3e-05	0.00357		response to oxygen levels (GO:0070482)	385	9	0.92	9.75	3.47e-07	8.49e-05			cellular response to growth factor stimulus (GO:0071363)
	negative regulation of vasculature development (GO:1901343)	134	5	0.32	15.56	2.02e-05	0.00478		cell migration (GO:0016477)	975	13	2.34	5.56	3.78e-07	8.97e-05			response to growth factor (GO:0070848)
	cellular response to growth factor stimulus (GO:0071363)	502	8	1.2	6.65	2.59e-05	0.00589		response to abiotic stimulus (GO:0009628)	1167	14	2.8	5	4.32e-07	0.000101			gastrulation (GO:0007369)
	response to growth factor (GO:0070848)	531	8	1.27	6.28	3.84e-05	0.00815		negative regulation of angiogenesis (GO:0016525)	119	6	0.29	21.03	5.2e-07	0.000118			tissue morphogenesis (GO:0048729)
	vascular process in circulatory system (GO:0003018)	261	6	0.63	9.59	4.07e-05	0.00831		positive regulation of epithelial cell proliferation (GO:0050679)	196	7	0.47	14.89	5.15e-07	0.000119			cell morphogenesis (GO:0000902)
	gastrulation (GO:0007369)	161	5	0.39	12.95	4.72e-05	0.00938		negative regulation of blood vessel morphogenesis (GO:2000181)	122	6	0.29	20.51	5.97e-07	0.000132			renal system development (GO:0072001)
	tissue morphogenesis (GO:0048729)	552	8	1.32	6.04	5.03e-05	0.00976		regulation of cell-substrate adhesion (GO:0010810)	214	7	0.51	13.64	9.12e-07	0.000196			positive regulation of cell adhesion (GO:0045785)
	cell morphogenesis (GO:0000902)	728	9	1.75	5.16	5.5e-05	0.0104		cell morphogenesis (GO:0000902)	728	11	1.75	6.3	1.06e-06	0.000225			female pregnancy (GO:0007565)
	renal system development (GO:0072001)	283	6	0.68	8.84	6.32e-05	0.0117		regulation of chemotaxis (GO:0050920)	225	7	0.54	12.97	1.26e-06	0.000264			urogenital system development (GO:0001655)
	positive regulation of cell adhesion (GO:0045785)	432	7	1.04	6.76	7.87e-05	0.0142		regulation of epithelial cell migration (GO:0010632)	227	7	0.54	12.86	1.34e-06	0.000276			regulation of cell-substrate adhesion (GO:0010810)
	female pregnancy (GO:0007565)	188	5	0.45	11.09	9.64e-05	0.0165		endoderm development (GO:0007492)	77	5	0.18	27.08	1.52e-06	0.000294			response to hypoxia (GO:0001666)
	urogenital system development (GO:0001655)	319	6	0.76	7.84	0.000121	0.0194		response to hypoxia (GO:0001666)	347	8	0.83	9.61	1.85e-06	0.000349			multi-multicellular organism process (GO:0044706)
	regulation of cell-substrate adhesion (GO:0010810)	214	5	0.51	9.74	0.000174	0.0264		response to monosaccharide (GO:0034284)	152	6	0.36	16.46	2.05e-06	0.000379			cell junction organization (GO:0034330)
	circulatory system process (GO:0003013)	492	7	1.18	5.93	0.000174	0.0266		morphogenesis of a branching epithelium (GO:0061138)	160	6	0.38	15.64	2.73e-06	0.000493			response to decreased oxygen levels (GO:0036293)
	response to hypoxia (GO:0001666)	347	6	0.83	7.21	0.000189	0.0281		negative regulation of developmental process (GO:0051093)	982	12	2.35	5.1	2.85e-06	0.000503			response to oxygen levels (GO:0070482)
	multi-multicellular organism process (GO:0044706)	219	5	0.53	9.52	0.000193	0.0285		gastrulation (GO:0007369)	161	6	0.39	15.54	2.82e-06	0.000505			cell morphogenesis involved in differentiation (GO:0000904)
	cell junction organization (GO:0034330)	510	7	1.22	5.72	0.000216	0.031		cellular response to growth factor stimulus (GO:0071363)	502	9	1.2	7.48	2.99e-06	0.000522
	response to decreased oxygen levels (GO:0036293)	360	6	0.86	6.95	0.00023	0.0326		regulation of endothelial cell migration (GO:0010594)	165	6	0.4	15.16	3.24e-06	0.00056
	transmembrane receptor protein tyrosine kinase signaling pathway (GO:0007169)	526	7	1.26	5.55	0.00026	0.0357		morphogenesis of a branching structure (GO:0001763)	169	6	0.41	14.81	3.7e-06	0.000633
	response to oxygen levels (GO:0070482)	385	6	0.92	6.5	0.000327	0.0413		endothelium development (GO:0003158)	95	5	0.23	21.95	4.05e-06	0.00067
	cell morphogenesis involved in differentiation (GO:0000904)	568	7	1.36	5.14	0.000412	0.0485		response to growth factor (GO:0070848)	531	9	1.27	7.07	4.68e-06	0.000759
									regulation of response to wounding (GO:1903034)	176	6	0.42	14.22	4.64e-06	0.000761
	Only show gene set with Fold Enrichment ≥5 and No. of gene in the marker list ≥5								negative regulation of cell adhesion (GO:0007162)	281	7	0.67	10.39	5.28e-06	0.000839
									response to wounding (GO:0009611)	540	9	1.29	6.95	5.35e-06	0.000842
									response to carbohydrate (GO:0009743)	181	6	0.43	13.82	5.42e-06	0.000845
									renal system development (GO:0072001)	283	7	0.68	10.31	5.52e-06	0.000852
									response to organic cyclic compound (GO:0014070)	894	11	2.14	5.13	7.48e-06	0.00113
									cell morphogenesis involved in differentiation (GO:0000904)	568	9	1.36	6.61	7.99e-06	0.0012
									embryonic morphogenesis (GO:0048598)	583	9	1.4	6.44	9.81e-06	0.00139
									formation of primary germ layer (GO:0001704)	117	5	0.28	17.82	1.07e-05	0.00148
									epithelial cell development (GO:0002064)	205	6	0.49	12.21	1.08e-05	0.00148
									renal system process (GO:0003014)	117	5	0.28	17.82	1.07e-05	0.00149
									urogenital system development (GO:0001655)	319	7	0.76	9.15	1.18e-05	0.00161
									branching morphogenesis of an epithelial tube (GO:0048754)	132	5	0.32	15.8	1.88e-05	0.00243
									regulation of smooth muscle cell proliferation (GO:0048660)	138	5	0.33	15.11	2.31e-05	0.00285
									response to glucose (GO:0009749)	142	5	0.34	14.68	2.64e-05	0.00318
									regulation of wound healing (GO:0061041)	146	5	0.35	14.28	3e-05	0.00351
									positive regulation of epithelial cell migration (GO:0010634)	147	5	0.35	14.18	3.1e-05	0.00352
									response to hexose (GO:0009746)	147	5	0.35	14.18	3.1e-05	0.00354
									positive regulation of chemotaxis (GO:0050921)	147	5	0.35	14.18	3.1e-05	0.00357
									heart development (GO:0007507)	525	8	1.26	6.35	3.55e-05	0.00397
									negative regulation of cell population proliferation (GO:0008285)	700	9	1.68	5.36	4.07e-05	0.0044
									kidney development (GO:0001822)	273	6	0.65	9.17	5.2e-05	0.00544
									negative regulation of response to external stimulus (GO:0032102)	565	8	1.35	5.9	5.91e-05	0.00614
									cell junction assembly (GO:0034329)	284	6	0.68	8.81	6.45e-05	0.00653
									cell-substrate adhesion (GO:0031589)	187	5	0.45	11.15	9.41e-05	0.00906
									female pregnancy (GO:0007565)	188	5	0.45	11.09	9.64e-05	0.00923
									regulation of cell junction assembly (GO:1901888)	201	5	0.48	10.37	0.000131	0.0117
									response to mechanical stimulus (GO:0009612)	217	5	0.52	9.61	0.000186	0.0161
									multi-multicellular organism process (GO:0044706)	219	5	0.53	9.52	0.000193	0.0167
									regulation of body fluid levels (GO:0050878)	506	7	1.21	5.77	0.000206	0.0175
									cell junction organization (GO:0034330)	510	7	1.22	5.72	0.000216	0.0183
									inflammatory response (GO:0006954)	515	7	1.23	5.67	0.000229	0.019
									gliogenesis (GO:0042063)	234	5	0.56	8.91	0.000261	0.0211
									chemotaxis (GO:0006935)	548	7	1.31	5.33	0.000333	0.0253
									taxis (GO:0042330)	550	7	1.32	5.31	0.00034	0.0257
									regulation of calcium ion transport (GO:0051924)	259	5	0.62	8.05	0.000412	0.0295
									aging (GO:0007568)	279	5	0.67	7.47	0.000575	0.0387
									positive regulation of cell adhesion (GO:0045785)	432	6	1.04	5.79	0.000596	0.0398
									wound healing (GO:0042060)	442	6	1.06	5.66	0.000671	0.0441
									regulation of cellular response to growth factor stimulus (GO:0090287)	294	5	0.71	7.09	0.000725	0.0465
									Only show gene set with Fold Enrichment ≥5 and No. of gene in the marker list ≥5

## Sheet: Co2 and Activate PCV
	Gene sets enriched based on top 50 Co2 ECs marker genes								Gene sets enriched based on top 50 activated PCV ECs marker genes									Congruent gene sets in Co2 ECs (brain) and activated PCV ECs (lung)
	GO biological process complete	Total No. of genes in the gene sets	No. of genes in the marker list	Expected No.	fold Enrichment	raw P-value	FDR		GO biological process complete	Total No. of genes in the gene sets	No. of genes in the marker list	Expected No.	fold Enrichment	raw P-value	FDR			GO biological process complete
	SRP-dependent cotranslational protein targeting to membrane (GO:0006614)	96	24	0.23	> 100	1.53e-41	2.44e-37		SRP-dependent cotranslational protein targeting to membrane (GO:0006614)	96	42	0.23	> 100	1.34e-86	2.14e-82			SRP-dependent cotranslational protein targeting to membrane (GO:0006614)
	cotranslational protein targeting to membrane (GO:0006613)	101	24	0.24	99.09	4.51e-41	3.59e-37		cotranslational protein targeting to membrane (GO:0006613)	101	42	0.24	> 100	7.87e-86	6.26e-82			cotranslational protein targeting to membrane (GO:0006613)
	protein targeting to ER (GO:0045047)	110	24	0.26	90.99	2.8e-40	1.49e-36		protein targeting to ER (GO:0045047)	110	42	0.26	> 100	1.58e-84	8.39e-81			protein targeting to ER (GO:0045047)
	establishment of protein localization to endoplasmic reticulum (GO:0072599)	114	24	0.27	87.79	6.05e-40	2.4e-36		establishment of protein localization to endoplasmic reticulum (GO:0072599)	114	42	0.27	> 100	5.62e-84	2.24e-80			establishment of protein localization to endoplasmic reticulum (GO:0072599)
	protein localization to endoplasmic reticulum (GO:0070972)	141	24	0.34	70.98	6.15e-38	1.96e-34		viral transcription (GO:0019083)	115	42	0.28	> 100	7.68e-84	2.44e-80			protein localization to endoplasmic reticulum (GO:0070972)
	viral transcription (GO:0019083)	115	23	0.28	83.4	9.7e-38	2.57e-34		nuclear-transcribed mRNA catabolic process, nonsense-mediated decay (GO:0000184)	120	42	0.29	> 100	3.51e-83	9.31e-80			viral transcription (GO:0019083)
	nuclear-transcribed mRNA catabolic process, nonsense-mediated decay (GO:0000184)	120	23	0.29	79.93	2.35e-37	5.33e-34		protein localization to endoplasmic reticulum (GO:0070972)	141	42	0.34	> 100	1.21e-80	2.75e-77			nuclear-transcribed mRNA catabolic process, nonsense-mediated decay (GO:0000184)
	translational initiation (GO:0006413)	144	23	0.35	66.61	1.07e-35	2.13e-32		translational initiation (GO:0006413)	144	42	0.35	> 100	2.62e-80	5.2e-77			translational initiation (GO:0006413)
	protein targeting to membrane (GO:0006612)	183	24	0.44	54.69	1.96e-35	3.46e-32		viral gene expression (GO:0019080)	154	42	0.37	> 100	3.1e-79	5.48e-76			protein targeting to membrane (GO:0006612)
	viral gene expression (GO:0019080)	154	23	0.37	62.28	4.43e-35	7.04e-32		protein targeting to membrane (GO:0006612)	183	42	0.44	95.71	1.94e-76	3.08e-73			viral gene expression (GO:0019080)
	nuclear-transcribed mRNA catabolic process (GO:0000956)	199	23	0.48	48.2	1.05e-32	1.52e-29		nuclear-transcribed mRNA catabolic process (GO:0000956)	199	42	0.48	88.01	4.61e-75	6.66e-72			nuclear-transcribed mRNA catabolic process (GO:0000956)
	mRNA catabolic process (GO:0006402)	219	23	0.53	43.8	8.23e-32	1.09e-28		mRNA catabolic process (GO:0006402)	219	42	0.53	79.98	1.77e-73	2.35e-70			mRNA catabolic process (GO:0006402)
	establishment of protein localization to membrane (GO:0090150)	294	24	0.71	34.04	8.4e-31	1.03e-27		RNA catabolic process (GO:0006401)	251	42	0.6	69.78	3.37e-71	4.12e-68			establishment of protein localization to membrane (GO:0090150)
	RNA catabolic process (GO:0006401)	251	23	0.6	38.21	1.57e-30	1.78e-27		establishment of protein localization to membrane (GO:0090150)	294	42	0.71	59.57	1.57e-68	1.79e-65			RNA catabolic process (GO:0006401)
	protein targeting (GO:0006605)	371	24	0.89	26.98	1.66e-28	1.76e-25		protein targeting (GO:0006605)	371	42	0.89	47.21	1.49e-64	1.58e-61			protein targeting (GO:0006605)
	establishment of protein localization to organelle (GO:0072594)	450	24	1.08	22.24	1.35e-26	1.35e-23		nucleobase-containing compound catabolic process (GO:0034655)	382	42	0.92	45.85	4.73e-64	4.7e-61			establishment of protein localization to organelle (GO:0072594)
	nucleobase-containing compound catabolic process (GO:0034655)	382	23	0.92	25.11	1.45e-26	1.36e-23		translation (GO:0006412)	393	42	0.94	44.57	1.46e-63	1.37e-60			nucleobase-containing compound catabolic process (GO:0034655)
	protein localization to membrane (GO:0072657)	531	25	1.27	19.63	1.67e-26	1.48e-23		peptide biosynthetic process (GO:0043043)	418	42	1	41.9	1.7e-62	1.5e-59			protein localization to membrane (GO:0072657)
	translation (GO:0006412)	393	23	0.94	24.41	2.7e-26	2.26e-23		heterocycle catabolic process (GO:0046700)	438	42	1.05	39.99	1.09e-61	9.14e-59			translation (GO:0006412)
	organic cyclic compound catabolic process (GO:1901361)	489	24	1.17	20.47	9.02e-26	7.17e-23		cellular nitrogen compound catabolic process (GO:0044270)	439	42	1.05	39.9	1.2e-61	9.51e-59			organic cyclic compound catabolic process (GO:1901361)
	peptide biosynthetic process (GO:0043043)	418	23	1	22.95	1.04e-25	7.86e-23		establishment of protein localization to organelle (GO:0072594)	450	42	1.08	38.92	3.21e-61	2.43e-58			peptide biosynthetic process (GO:0043043)
	heterocycle catabolic process (GO:0046700)	438	23	1.05	21.9	2.88e-25	2.08e-22		aromatic compound catabolic process (GO:0019439)	456	42	1.09	38.41	5.45e-61	3.94e-58			heterocycle catabolic process (GO:0046700)
	cellular nitrogen compound catabolic process (GO:0044270)	439	23	1.05	21.85	3.03e-25	2.09e-22		organic cyclic compound catabolic process (GO:1901361)	489	42	1.17	35.82	8.93e-60	6.17e-57			cellular nitrogen compound catabolic process (GO:0044270)
	symbiotic process (GO:0044403)	908	28	2.18	12.86	3.98e-25	2.64e-22		protein localization to membrane (GO:0072657)	531	42	1.27	32.98	2.44e-58	1.61e-55			symbiotic process (GO:0044403)
	aromatic compound catabolic process (GO:0019439)	456	23	1.09	21.03	6.94e-25	4.42e-22		peptide metabolic process (GO:0006518)	538	42	1.29	32.56	4.13e-58	2.62e-55			aromatic compound catabolic process (GO:0019439)
	viral process (GO:0016032)	816	26	1.96	13.29	1.8e-23	1.1e-20		amide biosynthetic process (GO:0043604)	545	42	1.31	32.14	6.94e-58	4.24e-55			viral process (GO:0016032)
	peptide metabolic process (GO:0006518)	538	23	1.29	17.83	2.57e-23	1.51e-20		mRNA metabolic process (GO:0016071)	697	42	1.67	25.13	1.42e-53	8.37e-51			peptide metabolic process (GO:0006518)
	amide biosynthetic process (GO:0043604)	545	23	1.31	17.6	3.4e-23	1.93e-20		rRNA processing (GO:0006364)	259	34	0.62	54.74	5.52e-52	3.14e-49			amide biosynthetic process (GO:0043604)
	rRNA processing (GO:0006364)	259	18	0.62	28.98	1.13e-21	6.18e-19		protein localization to organelle (GO:0033365)	777	42	1.86	22.54	1.16e-51	6.37e-49			rRNA processing (GO:0006364)
	rRNA metabolic process (GO:0016072)	270	18	0.65	27.8	2.29e-21	1.21e-18		rRNA metabolic process (GO:0016072)	270	34	0.65	52.51	2.07e-51	1.1e-48			rRNA metabolic process (GO:0016072)
	ribosome biogenesis (GO:0042254)	336	19	0.81	23.58	2.74e-21	1.4e-18		cellular amide metabolic process (GO:0043603)	813	42	1.95	21.54	7.31e-51	3.75e-48			ribosome biogenesis (GO:0042254)
	protein localization to organelle (GO:0033365)	777	24	1.86	12.88	3.4e-21	1.69e-18		viral process (GO:0016032)	816	42	1.96	21.46	8.49e-51	4.22e-48			protein localization to organelle (GO:0033365)
	mRNA metabolic process (GO:0016071)	697	23	1.67	13.76	7.21e-21	3.48e-18		ribosome biogenesis (GO:0042254)	336	35	0.81	43.44	1.84e-50	8.87e-48			mRNA metabolic process (GO:0016071)
	interspecies interaction between organisms (GO:0044419)	2105	32	5.05	6.34	4.67e-20	2.19e-17		symbiotic process (GO:0044403)	908	42	2.18	19.29	6.53e-49	3.05e-46			interspecies interaction between organisms (GO:0044419)
	macromolecule catabolic process (GO:0009057)	1055	25	2.53	9.88	1.89e-19	8.6e-17		cellular macromolecule catabolic process (GO:0044265)	920	42	2.21	19.04	1.11e-48	5.06e-46			macromolecule catabolic process (GO:0009057)
	cellular amide metabolic process (GO:0043603)	813	23	1.95	11.8	2.03e-19	8.96e-17		intracellular protein transport (GO:0006886)	991	42	2.38	17.67	2.3e-47	1.01e-44			cellular amide metabolic process (GO:0043603)
	intracellular protein transport (GO:0006886)	991	24	2.38	10.1	8.25e-19	3.54e-16		macromolecule catabolic process (GO:0009057)	1055	42	2.53	16.6	2.94e-46	1.26e-43			intracellular protein transport (GO:0006886)
	ribonucleoprotein complex biogenesis (GO:0022613)	470	19	1.13	16.86	1.14e-18	4.75e-16		ribonucleoprotein complex biogenesis (GO:0022613)	470	35	1.13	31.05	1.28e-45	5.34e-43			ribonucleoprotein complex biogenesis (GO:0022613)
	cellular macromolecule catabolic process (GO:0044265)	920	23	2.21	10.43	2.92e-18	1.19e-15		ncRNA processing (GO:0034470)	432	34	1.04	32.82	7.35e-45	3e-42			cellular macromolecule catabolic process (GO:0044265)
	ncRNA processing (GO:0034470)	432	18	1.04	17.38	6.76e-18	2.69e-15		ncRNA metabolic process (GO:0034660)	525	34	1.26	27.01	4.11e-42	1.63e-39			ncRNA processing (GO:0034470)
	establishment of localization in cell (GO:0051649)	2385	31	5.72	5.42	2.47e-17	9.57e-15		intracellular transport (GO:0046907)	1528	43	3.66	11.74	1.62e-41	6.27e-39			establishment of localization in cell (GO:0051649)
	cellular protein localization (GO:0034613)	1648	27	3.95	6.83	3.66e-17	1.38e-14		organonitrogen compound biosynthetic process (GO:1901566)	1405	42	3.37	12.47	3.49e-41	1.32e-38			cellular protein localization (GO:0034613)
	cellular macromolecule localization (GO:0070727)	1657	27	3.97	6.8	4.19e-17	1.55e-14		protein transport (GO:0015031)	1509	42	3.62	11.61	6.44e-40	2.38e-37			cellular macromolecule localization (GO:0070727)
	intracellular transport (GO:0046907)	1528	26	3.66	7.1	7.8e-17	2.82e-14		peptide transport (GO:0015833)	1541	42	3.7	11.37	1.52e-39	5.47e-37			intracellular transport (GO:0046907)
	cytoplasmic translation (GO:0002181)	75	11	0.18	61.16	9.67e-17	3.42e-14		amide transport (GO:0042886)	1576	42	3.78	11.11	3.79e-39	1.34e-36			cytoplasmic translation (GO:0002181)
	organonitrogen compound biosynthetic process (GO:1901566)	1405	25	3.37	7.42	1.48e-16	5.11e-14		cellular nitrogen compound biosynthetic process (GO:0044271)	1577	42	3.78	11.11	3.89e-39	1.34e-36			organonitrogen compound biosynthetic process (GO:1901566)
	ncRNA metabolic process (GO:0034660)	525	18	1.26	14.3	1.84e-16	6.22e-14		establishment of protein localization (GO:0045184)	1594	42	3.82	10.99	6.02e-39	2.04e-36			ncRNA metabolic process (GO:0034660)
	protein localization (GO:0008104)	2200	29	5.28	5.5	3.88e-16	1.28e-13		establishment of localization in cell (GO:0051649)	2385	46	5.72	8.04	1.02e-38	3.39e-36			protein localization (GO:0008104)
	protein transport (GO:0015031)	1509	25	3.62	6.91	7.63e-16	2.48e-13		RNA metabolic process (GO:0016070)	1626	42	3.9	10.77	1.35e-38	4.4e-36			protein transport (GO:0015031)
	peptide transport (GO:0015833)	1541	25	3.7	6.77	1.23e-15	3.92e-13		cellular macromolecule biosynthetic process (GO:0034645)	1647	42	3.95	10.63	2.29e-38	7.27e-36			peptide transport (GO:0015833)
	cellular nitrogen compound biosynthetic process (GO:0044271)	1577	25	3.78	6.61	2.09e-15	6.28e-13		cellular protein localization (GO:0034613)	1648	42	3.95	10.63	2.34e-38	7.31e-36			cellular nitrogen compound biosynthetic process (GO:0044271)
	amide transport (GO:0042886)	1576	25	3.78	6.62	2.06e-15	6.31e-13		cellular macromolecule localization (GO:0070727)	1657	42	3.97	10.57	2.93e-38	8.95e-36			amide transport (GO:0042886)
	establishment of protein localization (GO:0045184)	1594	25	3.82	6.54	2.67e-15	7.87e-13		macromolecule biosynthetic process (GO:0009059)	1699	42	4.07	10.31	8.12e-38	2.44e-35			establishment of protein localization (GO:0045184)
	organic substance catabolic process (GO:1901575)	1780	26	4.27	6.09	2.96e-15	8.55e-13		interspecies interaction between organisms (GO:0044419)	2105	44	5.05	8.72	1.94e-37	5.72e-35			organic substance catabolic process (GO:1901575)
	negative regulation of gene expression (GO:0010629)	1982	27	4.75	5.68	3.49e-15	9.9e-13		organic substance catabolic process (GO:1901575)	1780	42	4.27	9.84	5.43e-37	1.57e-34			negative regulation of gene expression (GO:0010629)
	cellular macromolecule biosynthetic process (GO:0034645)	1647	25	3.95	6.33	5.63e-15	1.57e-12		cellular catabolic process (GO:0044248)	1818	42	4.36	9.63	1.28e-36	3.65e-34			cellular macromolecule biosynthetic process (GO:0034645)
	macromolecule biosynthetic process (GO:0009059)	1699	25	4.07	6.14	1.14e-14	3.13e-12		nitrogen compound transport (GO:0071705)	1857	42	4.45	9.43	3.05e-36	8.51e-34			macromolecule biosynthetic process (GO:0009059)
	catabolic process (GO:0009056)	2096	27	5.03	5.37	1.37e-14	3.68e-12		negative regulation of gene expression (GO:0010629)	1982	42	4.75	8.84	4.34e-35	1.19e-32			catabolic process (GO:0009056)
	RNA metabolic process (GO:0016070)	1626	24	3.9	6.16	4.75e-14	1.24e-11		organic substance transport (GO:0071702)	2218	43	5.32	8.08	9.5e-35	2.56e-32			RNA metabolic process (GO:0016070)
	cellular catabolic process (GO:0044248)	1818	25	4.36	5.73	5.28e-14	1.35e-11		cellular localization (GO:0051641)	3015	46	7.23	6.36	3.92e-34	1.04e-31			cellular catabolic process (GO:0044248)
	nitrogen compound transport (GO:0071705)	1857	25	4.45	5.61	8.52e-14	2.15e-11		RNA processing (GO:0006396)	923	34	2.21	15.36	4.04e-34	1.05e-31			nitrogen compound transport (GO:0071705)
	gene expression (GO:0010467)	2112	26	5.06	5.13	1.64e-13	4.07e-11		catabolic process (GO:0009056)	2096	42	5.03	8.36	4.23e-34	1.08e-31			gene expression (GO:0010467)
	RNA processing (GO:0006396)	923	18	2.21	8.13	2.27e-12	5.48e-10		gene expression (GO:0010467)	2112	42	5.06	8.29	5.76e-34	1.45e-31			RNA processing (GO:0006396)
	ribosome assembly (GO:0042255)	68	5	0.16	30.66	8.48e-07	0.000148		protein localization (GO:0008104)	2200	42	5.28	7.96	3.03e-33	7.54e-31			ribosome assembly (GO:0042255)
	actin filament-based process (GO:0030029)	607	10	1.46	6.87	1.65e-06	0.00028		nucleic acid metabolic process (GO:0090304)	2238	42	5.37	7.83	6.09e-33	1.49e-30			ribonucleoprotein complex assembly (GO:0022618)
	cellular protein-containing complex assembly (GO:0034622)	826	11	1.98	5.55	3.55e-06	0.000595		macromolecule localization (GO:0033036)	2551	43	6.12	7.03	3.26e-32	7.85e-30			ribonucleoprotein complex subunit organization (GO:0071826)
	supramolecular fiber organization (GO:0097435)	498	8	1.19	6.7	2.45e-05	0.00378		negative regulation of macromolecule metabolic process (GO:0010605)	2867	43	6.87	6.25	4.21e-30	1e-27
	regulation of supramolecular fiber organization (GO:1902903)	376	7	0.9	7.76	3.33e-05	0.00504		cellular biosynthetic process (GO:0044249)	2701	42	6.48	6.48	1.26e-29	2.94e-27
	actin cytoskeleton organization (GO:0030036)	532	8	1.28	6.27	3.89e-05	0.00573		nucleobase-containing compound metabolic process (GO:0006139)	2738	42	6.57	6.4	2.18e-29	5.03e-27
	regulation of actin filament organization (GO:0110053)	280	6	0.67	8.94	5.97e-05	0.00863		organic substance biosynthetic process (GO:1901576)	2807	42	6.73	6.24	5.98e-29	1.36e-26
	regulation of actin polymerization or depolymerization (GO:0008064)	194	5	0.47	10.75	0.000111	0.0155		biosynthetic process (GO:0009058)	2863	42	6.87	6.12	1.33e-28	2.98e-26
	ribonucleoprotein complex assembly (GO:0022618)	195	5	0.47	10.69	0.000114	0.0156		negative regulation of metabolic process (GO:0009892)	3118	43	7.48	5.75	1.38e-28	3.04e-26
	regulation of actin filament length (GO:0030832)	195	5	0.47	10.69	0.000114	0.0158		heterocycle metabolic process (GO:0046483)	2934	42	7.04	5.97	3.58e-28	7.79e-26
	ribonucleoprotein complex subunit organization (GO:0071826)	202	5	0.48	10.32	0.000134	0.018		organic cyclic compound metabolic process (GO:1901360)	3214	43	7.71	5.58	4.84e-28	1.04e-25
	regulation of actin cytoskeleton organization (GO:0032956)	364	6	0.87	6.87	0.000243	0.0322		cellular aromatic compound metabolic process (GO:0006725)	2982	42	7.15	5.87	6.89e-28	1.46e-25
	regulation of cellular component size (GO:0032535)	393	6	0.94	6.37	0.000364	0.0475		cytoplasmic translation (GO:0002181)	75	16	0.18	88.96	1.81e-26	3.7e-24
									cellular nitrogen compound metabolic process (GO:0034641)	3398	42	8.15	5.15	1.33e-25	2.65e-23
	Only show gene set with Fold Enrichment ≥5 and No. of gene in the marker list ≥5								cellular component biogenesis (GO:0044085)	2652	38	6.36	5.98	2.89e-24	5.59e-22
									ribosomal large subunit biogenesis (GO:0042273)	75	11	0.18	61.16	9.67e-17	1.65e-14
									ribosome assembly (GO:0042255)	68	9	0.16	55.19	1.71e-13	2.78e-11
									ribosomal small subunit biogenesis (GO:0042274)	74	9	0.18	50.72	3.45e-13	5.54e-11
									ribosomal large subunit assembly (GO:0000027)	30	6	0.07	83.4	2.53e-10	3.99e-08
									ribonucleoprotein complex assembly (GO:0022618)	195	9	0.47	19.25	1.19e-09	1.84e-07
									ribonucleoprotein complex subunit organization (GO:0071826)	202	9	0.48	18.58	1.61e-09	2.46e-07
									organelle assembly (GO:0070925)	764	11	1.83	6	1.69e-06	0.000253
									regulation of translation (GO:0006417)	380	7	0.91	7.68	3.56e-05	0.00514
									regulation of cellular amide metabolic process (GO:0034248)	438	7	1.05	6.66	8.57e-05	0.0122
									posttranscriptional regulation of gene expression (GO:0010608)	557	7	1.34	5.24	0.000367	0.0486
									Only show gene set with Fold Enrichment ≥5 and No. of gene in the marker list ≥5

## Sheet: Pe2 and scavenging
	Gene sets enriched based on top 50 Pe2 ECs marker genes								Gene sets enriched based on top 50 scavenging capillary ECs marker genes									Congruent gene sets in Pe2 ECs (brain) and scavenging capillary ECs (lung)
	GO biological process complete	Total No. of genes in the gene sets	No. of genes in the marker list	Expected No.	fold Enrichment	raw P-value	FDR		GO biological process complete	Total No. of genes in the gene sets	No. of genes in the marker list	Expected No.	fold Enrichment	raw P-value	FDR			GO biological process complete
	defense response (GO:0006952)	1434	27	3.65	7.41	8.25e-18	1.31e-13		immune response (GO:0006955)	1934	35	4.82	7.26	4.13e-24	6.57e-20			defense response (GO:0006952)
	immune response (GO:0006955)	1934	26	4.92	5.29	1.26e-13	6.69e-10		immune system process (GO:0002376)	2851	36	7.11	5.06	9.8e-20	7.79e-16			immune response (GO:0006955)
	innate immune response (GO:0045087)	839	19	2.13	8.91	1.17e-13	9.34e-10		leukocyte mediated immunity (GO:0002443)	762	23	1.9	12.1	1.52e-19	8.03e-16			innate immune response (GO:0045087)
	defense response to other organism (GO:0098542)	1035	20	2.63	7.6	3.98e-13	1.27e-09		immune effector process (GO:0002252)	1097	24	2.74	8.77	2.54e-17	1.01e-13			defense response to other organism (GO:0098542)
	positive regulation of immune system process (GO:0002684)	1100	20	2.8	7.15	1.2e-12	3.18e-09		myeloid leukocyte activation (GO:0002274)	584	19	1.46	13.05	1.31e-16	4.18e-13			positive regulation of immune system process (GO:0002684)
	inflammatory response (GO:0006954)	515	15	1.31	11.46	2.43e-12	5.53e-09		leukocyte activation (GO:0045321)	932	22	2.32	9.47	1.86e-16	4.92e-13			inflammatory response (GO:0006954)
	response to external biotic stimulus (GO:0043207)	1430	21	3.63	5.78	1.5e-11	2.38e-08		defense response (GO:0006952)	1434	25	3.58	6.99	7.78e-16	1.77e-12			response to external biotic stimulus (GO:0043207)
	cellular response to interferon-gamma (GO:0071346)	164	10	0.42	23.99	1.76e-11	2.55e-08		neutrophil degranulation (GO:0043312)	482	17	1.2	14.14	2.06e-15	4.09e-12			cellular response to interferon-gamma (GO:0071346)
	response to other organism (GO:0051707)	1428	21	3.63	5.79	1.46e-11	2.58e-08		neutrophil activation involved in immune response (GO:0002283)	486	17	1.21	14.03	2.35e-15	4.15e-12			response to other organism (GO:0051707)
	cytokine-mediated signaling pathway (GO:0019221)	700	16	1.78	8.99	1.38e-11	2.75e-08		cell activation (GO:0001775)	1080	22	2.69	8.17	3.7e-15	4.53e-12			cytokine-mediated signaling pathway (GO:0019221)
	response to biotic stimulus (GO:0009607)	1462	21	3.72	5.65	2.26e-11	3e-08		neutrophil activation (GO:0042119)	495	17	1.23	13.77	3.15e-15	4.55e-12			response to biotic stimulus (GO:0009607)
	cellular response to cytokine stimulus (GO:0071345)	1038	18	2.64	6.82	4.79e-11	5.86e-08		neutrophil mediated immunity (GO:0002446)	493	17	1.23	13.83	2.95e-15	4.69e-12			cellular response to cytokine stimulus (GO:0071345)
	response to interferon-gamma (GO:0034341)	186	10	0.47	21.15	5.73e-11	6.07e-08		leukocyte degranulation (GO:0043299)	504	17	1.26	13.53	4.19e-15	4.76e-12			response to interferon-gamma (GO:0034341)
	response to cytokine (GO:0034097)	1126	18	2.86	6.29	1.77e-10	1.76e-07		granulocyte activation (GO:0036230)	500	17	1.25	13.63	3.69e-15	4.89e-12			response to cytokine (GO:0034097)
	leukocyte mediated immunity (GO:0002443)	762	14	1.94	7.23	5.26e-09	4.18e-06		myeloid leukocyte mediated immunity (GO:0002444)	514	17	1.28	13.26	5.72e-15	6.07e-12			leukocyte mediated immunity (GO:0002443)
	leukocyte activation (GO:0045321)	932	15	2.37	6.33	7.73e-09	5.85e-06		myeloid cell activation involved in immune response (GO:0002275)	520	17	1.3	13.11	6.88e-15	6.84e-12			leukocyte activation (GO:0045321)
	regulation of cytokine production (GO:0001817)	730	13	1.86	7.01	2.95e-08	2.04e-05		response to external biotic stimulus (GO:0043207)	1430	24	3.57	6.73	8.77e-15	6.97e-12			regulation of cytokine production (GO:0001817)
	regulation of myeloid leukocyte differentiation (GO:0002761)	123	7	0.31	22.39	3.71e-08	2.46e-05		leukocyte activation involved in immune response (GO:0002366)	624	18	1.56	11.57	7.53e-15	7.05e-12			cell activation (GO:0001775)
	cell activation (GO:0001775)	1080	15	2.75	5.46	5.33e-08	3.26e-05		response to other organism (GO:0051707)	1428	24	3.56	6.74	8.51e-15	7.12e-12			activation of immune response (GO:0002253)
	activation of immune response (GO:0002253)	526	11	1.34	8.23	8.34e-08	4.73e-05		cell activation involved in immune response (GO:0002263)	628	18	1.57	11.49	8.38e-15	7.41e-12			positive regulation of cytokine production (GO:0001819)
	lymphocyte chemotaxis (GO:0048247)	49	5	0.12	40.14	2.49e-07	0.000123		response to biotic stimulus (GO:0009607)	1462	24	3.65	6.58	1.42e-14	1.08e-11			antigen processing and presentation of exogenous peptide antigen via MHC class II (GO:0019886)
	positive regulation of cytokine production (GO:0001819)	460	10	1.17	8.55	2.46e-07	0.000126		defense response to other organism (GO:0098542)	1035	21	2.58	8.14	2.1e-14	1.51e-11			antigen processing and presentation of peptide antigen via MHC class II (GO:0002495)
	antigen processing and presentation of exogenous peptide antigen via MHC class II (GO:0019886)	99	6	0.25	23.84	2.64e-07	0.000127		antigen processing and presentation of exogenous peptide antigen (GO:0002478)	178	12	0.44	27.03	3.37e-14	2.33e-11			antigen processing and presentation of peptide or polysaccharide antigen via MHC class II (GO:0002504)
	antigen processing and presentation of peptide antigen via MHC class II (GO:0002495)	101	6	0.26	23.37	2.95e-07	0.000134		antigen processing and presentation of exogenous antigen (GO:0019884)	186	12	0.46	25.87	5.53e-14	3.66e-11			positive regulation of immune response (GO:0050778)
	antigen processing and presentation of peptide or polysaccharide antigen via MHC class II (GO:0002504)	101	6	0.26	23.37	2.95e-07	0.000138		antigen processing and presentation of peptide antigen (GO:0048002)	194	12	0.48	24.8	8.88e-14	5.65e-11			immune effector process (GO:0002252)
	positive regulation of immune response (GO:0050778)	752	12	1.91	6.28	3.5e-07	0.000151		antigen processing and presentation of exogenous peptide antigen via MHC class II (GO:0019886)	99	10	0.25	40.5	1.28e-13	7.86e-11			humoral immune response (GO:0006959)
	immune effector process (GO:0002252)	1097	14	2.79	5.02	4.53e-07	0.00018		antigen processing and presentation of peptide antigen via MHC class II (GO:0002495)	101	10	0.25	39.7	1.55e-13	8.79e-11			immunoglobulin mediated immune response (GO:0016064)
	positive regulation of myeloid leukocyte differentiation (GO:0002763)	58	5	0.15	33.92	5.43e-07	0.000211		antigen processing and presentation of peptide or polysaccharide antigen via MHC class II (GO:0002504)	101	10	0.25	39.7	1.55e-13	9.11e-11			B cell mediated immunity (GO:0019724)
	humoral immune response (GO:0006959)	385	9	0.98	9.2	5.84e-07	0.000221		antigen processing and presentation (GO:0019882)	223	12	0.56	21.58	4.27e-13	2.34e-10			positive regulation of ERK1 and ERK2 cascade (GO:0070374)
	regulation of leukocyte differentiation (GO:1902105)	289	8	0.73	10.89	7.69e-07	0.000284		regulated exocytosis (GO:0045055)	696	17	1.74	9.79	6.82e-13	3.5e-10			interferon-gamma-mediated signaling pathway (GO:0060333)
	immunoglobulin mediated immune response (GO:0016064)	205	7	0.52	13.43	1.04e-06	0.000366		innate immune response (GO:0045087)	839	18	2.09	8.6	1.03e-12	5.12e-10			myeloid leukocyte activation (GO:0002274)
	B cell mediated immunity (GO:0019724)	208	7	0.53	13.24	1.14e-06	0.000394		exocytosis (GO:0006887)	793	17	1.98	8.6	5.21e-12	2.44e-09			regulation of myeloid cell differentiation (GO:0045637)
	positive regulation of ERK1 and ERK2 cascade (GO:0070374)	209	7	0.53	13.18	1.18e-06	0.000398		secretion (GO:0046903)	1104	19	2.75	6.9	9.03e-12	4.1e-09			regulation of leukocyte proliferation (GO:0070663)
	lymphocyte migration (GO:0072676)	72	5	0.18	27.32	1.49e-06	0.000472		secretion by cell (GO:0032940)	986	18	2.46	7.32	1.44e-11	6.38e-09			adaptive immune response (GO:0002250)
	interferon-gamma-mediated signaling pathway (GO:0060333)	72	5	0.18	27.32	1.49e-06	0.000482		export from cell (GO:0140352)	1035	18	2.58	6.97	3.17e-11	1.36e-08			leukocyte differentiation (GO:0002521)
	myeloid leukocyte activation (GO:0002274)	584	10	1.48	6.74	2.06e-06	0.000643		inflammatory response (GO:0006954)	515	13	1.28	10.12	3.8e-10	1.47e-07			regulation of leukocyte activation (GO:0002694)
	chemokine-mediated signaling pathway (GO:0070098)	79	5	0.2	24.9	2.29e-06	0.0007		humoral immune response (GO:0006959)	385	11	0.96	11.46	2.96e-09	1.09e-06			humoral immune response mediated by circulating immunoglobulin (GO:0002455)
	regulation of myeloid cell differentiation (GO:0045637)	238	7	0.6	11.57	2.72e-06	0.000815		adaptive immune response (GO:0002250)	616	13	1.54	8.46	3.17e-09	1.14e-06			lymphocyte mediated immunity (GO:0002449)
	regulation of leukocyte proliferation (GO:0070663)	242	7	0.62	11.38	3.02e-06	0.000874		regulation of lymphocyte proliferation (GO:0050670)	223	9	0.56	16.18	5.32e-09	1.84e-06			regulation of cell activation (GO:0050865)
	adaptive immune response (GO:0002250)	616	10	1.57	6.39	3.29e-06	0.000919		regulation of mononuclear cell proliferation (GO:0032944)	225	9	0.56	16.04	5.73e-09	1.94e-06			adaptive immune response based on somatic recombination of immune receptors built from immunoglobulin superfamily domains (GO:0002460)
	regulation of chemokine production (GO:0032642)	86	5	0.22	22.87	3.4e-06	0.000933		positive regulation of immune system process (GO:0002684)	1100	16	2.74	5.83	6.57e-09	2.18e-06			antigen processing and presentation of exogenous peptide antigen (GO:0002478)
	leukocyte differentiation (GO:0002521)	353	8	0.9	8.92	3.29e-06	0.000935		regulation of cell activation (GO:0050865)	665	13	1.66	7.84	7.77e-09	2.52e-06			T cell receptor signaling pathway (GO:0050852)
	regulation of leukocyte activation (GO:0002694)	623	10	1.58	6.31	3.64e-06	0.000964		regulation of leukocyte proliferation (GO:0070663)	242	9	0.6	14.91	1.05e-08	3.29e-06			regulation of lymphocyte activation (GO:0051249)
	positive regulation of leukocyte differentiation (GO:1902107)	158	6	0.4	14.94	3.6e-06	0.00097		regulation of immune response (GO:0050776)	1151	16	2.87	5.57	1.24e-08	3.71e-06			antigen processing and presentation of exogenous antigen (GO:0019884)
	response to chemokine (GO:1990868)	89	5	0.23	22.1	4e-06	0.00102		regulation of leukocyte activation (GO:0002694)	623	12	1.55	7.72	3.78e-08	1.09e-05			regulation of ERK1 and ERK2 cascade (GO:0070372)
	cellular response to chemokine (GO:1990869)	89	5	0.23	22.1	4e-06	0.00104		response to cytokine (GO:0034097)	1126	15	2.81	5.34	6.9e-08	1.96e-05			antigen processing and presentation of peptide antigen (GO:0048002)
	humoral immune response mediated by circulating immunoglobulin (GO:0002455)	167	6	0.42	14.13	4.9e-06	0.0012		positive regulation of interleukin-6 production (GO:0032755)	93	6	0.23	25.87	1.65e-07	4.45e-05			positive regulation of leukocyte activation (GO:0002696)
	lymphocyte mediated immunity (GO:0002449)	264	7	0.67	10.43	5.28e-06	0.00127		cellular response to cytokine stimulus (GO:0071345)	1038	14	2.59	5.41	1.8e-07	4.78e-05			positive regulation of cell activation (GO:0050867)
	positive regulation of neuron death (GO:1901216)	99	5	0.25	19.87	6.57e-06	0.00143		regulation of cytokine production (GO:0001817)	730	12	1.82	6.59	2.05e-07	5.34e-05			regulation of leukocyte cell-cell adhesion (GO:1903037)
	positive regulation of leukocyte chemotaxis (GO:0002690)	98	5	0.25	20.07	6.26e-06	0.00144		cellular response to interferon-gamma (GO:0071346)	164	7	0.41	17.12	2.13e-07	5.46e-05			positive regulation of T cell activation (GO:0050870)
	positive regulation of myeloid cell differentiation (GO:0045639)	99	5	0.25	19.87	6.57e-06	0.00145		positive regulation of immune response (GO:0050778)	752	12	1.88	6.4	2.8e-07	6.97e-05			regulation of T cell activation (GO:0050863)
	regulation of cell activation (GO:0050865)	665	10	1.69	5.92	6.41e-06	0.00146		lymphocyte mediated immunity (GO:0002449)	264	8	0.66	12.15	3.4e-07	8.32e-05			antigen processing and presentation (GO:0019882)
	adaptive immune response based on somatic recombination of immune receptors built from immunoglobulin superfamily domains (GO:0002460)	273	7	0.69	10.09	6.53e-06	0.00146		adaptive immune response based on somatic recombination of immune receptors built from immunoglobulin superfamily domains (GO:0002460)	273	8	0.68	11.75	4.35e-07	0.000103			regulation of lymphocyte proliferation (GO:0050670)
	antigen processing and presentation of exogenous peptide antigen (GO:0002478)	178	6	0.45	13.26	6.98e-06	0.0015		response to interferon-gamma (GO:0034341)	186	7	0.46	15.09	4.83e-07	0.000113			regulation of mononuclear cell proliferation (GO:0032944)
	T cell receptor signaling pathway (GO:0050852)	182	6	0.46	12.97	7.89e-06	0.00167		activation of immune response (GO:0002253)	526	10	1.31	7.62	6.79e-07	0.000157			leukocyte activation involved in immune response (GO:0002366)
	regulation of lymphocyte activation (GO:0051249)	536	9	1.36	6.61	8.31e-06	0.00172		regulation of lymphocyte activation (GO:0051249)	536	10	1.34	7.48	8.04e-07	0.000183			cell activation involved in immune response (GO:0002263)
	antigen processing and presentation of exogenous antigen (GO:0019884)	186	6	0.47	12.69	8.9e-06	0.00181		negative regulation of cell activation (GO:0050866)	203	7	0.51	13.83	8.52e-07	0.000191			positive regulation of leukocyte cell-cell adhesion (GO:1903039)
	regulation of ERK1 and ERK2 cascade (GO:0070372)	294	7	0.75	9.37	1.05e-05	0.00208		immunoglobulin mediated immune response (GO:0016064)	205	7	0.51	13.69	9.08e-07	0.000201			leukocyte chemotaxis (GO:0030595)
	antigen processing and presentation of peptide antigen (GO:0048002)	194	6	0.49	12.17	1.12e-05	0.00221		B cell mediated immunity (GO:0019724)	208	7	0.52	13.49	9.98e-07	0.000214			granulocyte activation (GO:0036230)
	positive regulation of leukocyte activation (GO:0002696)	425	8	1.08	7.41	1.24e-05	0.00241		interferon-gamma-mediated signaling pathway (GO:0060333)	72	5	0.18	27.85	1.35e-06	0.000286			leukocyte degranulation (GO:0043299)
	positive regulation of hemopoiesis (GO:1903708)	201	6	0.51	11.74	1.37e-05	0.00262		regulation of leukocyte cell-cell adhesion (GO:1903037)	320	8	0.8	10.02	1.39e-06	0.000291			myeloid leukocyte mediated immunity (GO:0002444)
	positive regulation of cell activation (GO:0050867)	439	8	1.12	7.17	1.57e-05	0.00296		regulation of interleukin-6 production (GO:0032675)	137	6	0.34	17.56	1.45e-06	0.000299			positive regulation of lymphocyte activation (GO:0051251)
	hemopoiesis (GO:0030097)	591	9	1.5	5.99	1.79e-05	0.00327		regulation of T cell activation (GO:0050863)	334	8	0.83	9.6	1.9e-06	0.000383			leukocyte migration (GO:0050900)
	regulation of leukocyte cell-cell adhesion (GO:1903037)	320	7	0.81	8.61	1.79e-05	0.0033		organic hydroxy compound transport (GO:0015850)	153	6	0.38	15.72	2.69e-06	0.000521			myeloid cell activation involved in immune response (GO:0002275)
	regulation of leukocyte chemotaxis (GO:0002688)	125	5	0.32	15.74	1.94e-05	0.00351		regulation of immune effector process (GO:0002697)	476	9	1.19	7.58	2.74e-06	0.000526			regulated exocytosis (GO:0045055)
	positive regulation of T cell activation (GO:0050870)	216	6	0.55	10.93	2.03e-05	0.00359		negative regulation of lymphocyte activation (GO:0051250)	153	6	0.38	15.72	2.69e-06	0.000527			positive regulation of MAPK cascade (GO:0043410)
	regulation of T cell activation (GO:0050863)	334	7	0.85	8.25	2.34e-05	0.00409		regulation of tumor necrosis factor production (GO:0032680)	155	6	0.39	15.52	2.89e-06	0.00054			positive regulation of cell-cell adhesion (GO:0022409)
	antigen processing and presentation (GO:0019882)	223	6	0.57	10.59	2.42e-05	0.00409		regulation of tumor necrosis factor superfamily cytokine production (GO:1903555)	158	6	0.39	15.23	3.21e-06	0.000587			regulation of cell-cell adhesion (GO:0022407)
	regulation of lymphocyte proliferation (GO:0050670)	223	6	0.57	10.59	2.42e-05	0.00413		maintenance of location (GO:0051235)	168	6	0.42	14.32	4.52e-06	0.000799			positive regulation of cell adhesion (GO:0045785)
	regulation of mononuclear cell proliferation (GO:0032944)	225	6	0.57	10.49	2.54e-05	0.00425		regulation of reactive oxygen species biosynthetic process (GO:1903426)	94	5	0.23	21.33	4.69e-06	0.00081			neutrophil degranulation (GO:0043312)
	regulation of hemopoiesis (GO:1903706)	473	8	1.2	6.65	2.65e-05	0.0043		regulation of T cell proliferation (GO:0042129)	169	6	0.42	14.24	4.68e-06	0.000817			neutrophil activation involved in immune response (GO:0002283)
	leukocyte activation involved in immune response (GO:0002366)	624	9	1.59	5.67	2.72e-05	0.00438		maintenance of location in cell (GO:0051651)	96	5	0.24	20.88	5.17e-06	0.000866			neutrophil mediated immunity (GO:0002446)
	cell activation involved in immune response (GO:0002263)	628	9	1.6	5.64	2.86e-05	0.00451		positive regulation of reactive oxygen species metabolic process (GO:2000379)	102	5	0.25	19.66	6.87e-06	0.00109			neutrophil activation (GO:0042119)
	positive regulation of leukocyte cell-cell adhesion (GO:1903039)	235	6	0.6	10.04	3.22e-05	0.00502		negative regulation of leukocyte activation (GO:0002695)	182	6	0.45	13.22	7.05e-06	0.00111
	hematopoietic or lymphoid organ development (GO:0048534)	639	9	1.62	5.54	3.27e-05	0.00505		regulation of reactive oxygen species metabolic process (GO:2000377)	187	6	0.47	12.87	8.2e-06	0.00128
	leukocyte chemotaxis (GO:0030595)	143	5	0.36	13.76	3.63e-05	0.00555		positive regulation of leukocyte activation (GO:0002696)	425	8	1.06	7.55	1.08e-05	0.00165
	granulocyte activation (GO:0036230)	500	8	1.27	6.29	3.9e-05	0.00585		regulation of cell-cell adhesion (GO:0022407)	431	8	1.07	7.44	1.19e-05	0.0018
	positive regulation of leukocyte migration (GO:0002687)	145	5	0.37	13.57	3.87e-05	0.00586		lipid transport (GO:0006869)	308	7	0.77	9.11	1.24e-05	0.00185
	leukocyte degranulation (GO:0043299)	504	8	1.28	6.24	4.12e-05	0.00607		positive regulation of cell activation (GO:0050867)	439	8	1.09	7.31	1.35e-05	0.00201
	positive regulation of chemotaxis (GO:0050921)	147	5	0.37	13.38	4.12e-05	0.00612		positive regulation of ERK1 and ERK2 cascade (GO:0070374)	209	6	0.52	11.51	1.52e-05	0.00221
	positive regulation of leukocyte proliferation (GO:0070665)	150	5	0.38	13.11	4.52e-05	0.00654		positive regulation of cytokine production (GO:0001819)	460	8	1.15	6.97	1.89e-05	0.0027
	myeloid leukocyte mediated immunity (GO:0002444)	514	8	1.31	6.12	4.73e-05	0.00665		phagocytosis, engulfment (GO:0006911)	131	5	0.33	15.3	2.2e-05	0.00307
	immune system development (GO:0002520)	675	9	1.72	5.25	4.98e-05	0.00695		lipid localization (GO:0010876)	340	7	0.85	8.26	2.3e-05	0.00318
	positive regulation of lymphocyte activation (GO:0051251)	379	7	0.96	7.27	5.14e-05	0.00699		negative regulation of immune system process (GO:0002683)	624	9	1.56	5.78	2.32e-05	0.00319
	leukocyte migration (GO:0050900)	379	7	0.96	7.27	5.14e-05	0.00705		leukocyte differentiation (GO:0002521)	353	7	0.88	7.95	2.91e-05	0.00389
	myeloid cell activation involved in immune response (GO:0002275)	520	8	1.32	6.05	5.12e-05	0.00708		plasma membrane invagination (GO:0099024)	140	5	0.35	14.32	3e-05	0.00397
	regulated exocytosis (GO:0045055)	696	9	1.77	5.09	6.29e-05	0.00827		positive regulation of inflammatory response (GO:0050729)	146	5	0.36	13.73	3.64e-05	0.00467
	positive regulation of MAPK cascade (GO:0043410)	546	8	1.39	5.76	7.18e-05	0.0092		membrane invagination (GO:0010324)	147	5	0.37	13.64	3.76e-05	0.00478
	positive regulation of cell-cell adhesion (GO:0022409)	279	6	0.71	8.46	8.17e-05	0.0103		receptor-mediated endocytosis (GO:0006898)	248	6	0.62	9.7	3.87e-05	0.00488
	cellular response to interleukin-1 (GO:0071347)	176	5	0.45	11.18	9.44e-05	0.0114		positive regulation of response to external stimulus (GO:0032103)	519	8	1.29	6.18	4.39e-05	0.00541
	complement activation (GO:0006956)	177	5	0.45	11.11	9.69e-05	0.0114		cytokine production (GO:0001816)	152	5	0.38	13.19	4.38e-05	0.00544
	regulation of cell-cell adhesion (GO:0022407)	431	7	1.1	6.39	0.000113	0.0133		regulation of lipid localization (GO:1905952)	154	5	0.38	13.02	4.66e-05	0.00569
	positive regulation of cell adhesion (GO:0045785)	432	7	1.1	6.37	0.000115	0.0133		negative regulation of cell population proliferation (GO:0008285)	700	9	1.75	5.16	5.62e-05	0.00658
	antigen receptor-mediated signaling pathway (GO:0050851)	300	6	0.76	7.87	0.000121	0.0139		cytokine-mediated signaling pathway (GO:0019221)	700	9	1.75	5.16	5.62e-05	0.00662
	regulation of neuron death (GO:1901214)	323	6	0.82	7.31	0.000179	0.0186		regulation of inflammatory response (GO:0050727)	548	8	1.37	5.85	6.4e-05	0.00727
	response to interleukin-1 (GO:0070555)	201	5	0.51	9.79	0.000173	0.0186		humoral immune response mediated by circulating immunoglobulin (GO:0002455)	167	5	0.42	12.01	6.76e-05	0.00757
	cell chemotaxis (GO:0060326)	203	5	0.52	9.69	0.000181	0.0187		regulation of cell adhesion (GO:0030155)	722	9	1.8	5	7.12e-05	0.00786
	neutrophil degranulation (GO:0043312)	482	7	1.23	5.71	0.000223	0.0226		endocytosis (GO:0006897)	563	8	1.4	5.7	7.7e-05	0.00839
	regulation of leukocyte migration (GO:0002685)	214	5	0.54	9.19	0.00023	0.0228		regulation of ERK1 and ERK2 cascade (GO:0070372)	294	6	0.73	8.18	9.72e-05	0.00984
	neutrophil activation involved in immune response (GO:0002283)	486	7	1.24	5.67	0.000235	0.0232		T cell receptor signaling pathway (GO:0050852)	182	5	0.45	11.02	0.0001	0.0101
	immune response-regulating cell surface receptor signaling pathway (GO:0002768)	487	7	1.24	5.65	0.000237	0.0233		phagocytosis (GO:0006909)	335	6	0.84	7.18	0.000195	0.0181
	immune response-regulating signaling pathway (GO:0002764)	490	7	1.25	5.62	0.000246	0.0239		positive regulation of T cell activation (GO:0050870)	216	5	0.54	9.28	0.000219	0.0195
	regulation of viral process (GO:0050792)	218	5	0.55	9.02	0.00025	0.0241		positive regulation of leukocyte cell-cell adhesion (GO:1903039)	235	5	0.59	8.53	0.00032	0.0263
	neutrophil mediated immunity (GO:0002446)	493	7	1.25	5.59	0.000256	0.0243		regulation of myeloid cell differentiation (GO:0045637)	238	5	0.59	8.42	0.000339	0.0272
	neutrophil activation (GO:0042119)	495	7	1.26	5.56	0.000262	0.0246		positive regulation of defense response (GO:0031349)	374	6	0.93	6.43	0.000349	0.0277
	regulation of chemotaxis (GO:0050920)	225	5	0.57	8.74	0.000288	0.0266		response to metal ion (GO:0010038)	374	6	0.93	6.43	0.000349	0.0279
	regulation of symbiotic process (GO:0043903)	234	5	0.59	8.41	0.000344	0.0314		positive regulation of lymphocyte activation (GO:0051251)	379	6	0.95	6.35	0.000374	0.0291
	cellular response to tumor necrosis factor (GO:0071356)	246	5	0.63	8	0.00043	0.038		leukocyte migration (GO:0050900)	379	6	0.95	6.35	0.000374	0.0293
	lymphocyte differentiation (GO:0030098)	247	5	0.63	7.96	0.000438	0.0383		positive regulation of MAPK cascade (GO:0043410)	546	7	1.36	5.14	0.000416	0.0308
									response to inorganic substance (GO:0010035)	546	7	1.36	5.14	0.000416	0.0309
	Only show gene set with Fold Enrichment ≥5 and No. of gene in the marker list ≥5								negative regulation of cytokine production (GO:0001818)	276	5	0.69	7.26	0.000657	0.0432
									positive regulation of cell-cell adhesion (GO:0022409)	279	5	0.7	7.19	0.000689	0.0447
									positive regulation of cell adhesion (GO:0045785)	432	6	1.08	5.57	0.000737	0.0467
									cellular response to chemical stress (GO:0062197)	289	5	0.72	6.94	0.000805	0.05
									Only show gene set with Fold Enrichment ≥5 and No. of gene in the marker list ≥5
