# Supplementary material for: Key molecular alterations in endothelial cells in human glioblastoma uncovered through single-cell RNA sequencing
Source: JCI Insight. 2021 Aug 9;6(15):e150861. doi: 10.1172/jci.insight.150861 (PMC8410070; doi:10.1172/jci.insight.150861)
Supplement: Supplemental Table 7 [file jciinsight-6-150861-s065.xlsx]

## Sheet: transcription factor analysis
	Table S7 Activated transcription factors in tumor core and periphery
		Transcrption Factor	SCENIC analysis		Expression Level in ECs (tumor core)/ECs (periphery)
			Activation Score （NES）	p_val	avg_log2(folc change: ECs(tumor core) /ECs (periphery))	Percentage of ECs(tumor core) expressed (%)	Percentage of ECs (periphery) expressed (%)	p_val_adj
	transcription factors activated in ECs in tumor core	ETV1	6.45	2.3514e-08	0.0523996	0.131	0.029	0.000597608
		ETV4	6.37	2.03165e-10	0.0708673	0.098	0.002	5.16343e-06
		ETV6	6.36	1.6944e-08	0.107002	0.423	0.226	0.000430633
		ELK1	6.35	6.799e-21	0.317395	0.314	0.072	1.72797e-16
		ETS1	5.68	1.14422e-48	0.968561	0.703	0.344	2.90803e-44
		ETV7	5.58	0.000276644	-0.0317112	0.005	0.034	1
		ELF3	5.38	0.338256	-0.00270411	0.002	0.005	1
		ERG	5.3	2.32277e-07	0.168188	0.59	0.409	0.00590331
		ETV2	5.15	0.693102	-0.00559004	0.009	0.012	1
		ETS2	5.02	0.000126101	-0.233639	0.656	0.666	1
		ETV5	4.89	0.0361651	-0.0418651	0.237	0.166	1
		ELF1	4.85	0.000275697	-0.310308	0.563	0.55	1
		SOX2	4.19	0.0215569	0.0152155	0.013	0	1
		SOX4	4.15	1.38627e-63	1.33957	0.705	0.238	3.52321e-59
		ELK3	4.02	2.82138e-17	0.2909	0.599	0.329	7.17053e-13
		ELF2	4.01	0.00013529	-0.0157105	0.465	0.3	1
	transcription factors activated in ECs in periphery	PGR	5.72	1.10016e-27	-0.334642	0.013	0.209	2.79606e-23
		NR3C1	4.67	0.110569	-0.209852	0.524	0.469	1
		AR	4.4	0.727757	-0.000784998	0.014	0.017	1
		IRF1	4.38	0.222932	-0.218438	0.443	0.416	1
		NR3C2	3.74	2.71856e-19	-0.190206	0.011	0.151	6.90922e-15
		FOXJ2	3.65	0.148136	-0.0352244	0.164	0.123	1
		FOXJ3	3.64	2.49584e-07	0.0881016	0.338	0.175	0.00634319
