# Supplementary material for: Key molecular alterations in endothelial cells in human glioblastoma uncovered through single-cell RNA sequencing
Source: JCI Insight. 2021 Aug 9;6(15):e150861. doi: 10.1172/jci.insight.150861 (PMC8410070; doi:10.1172/jci.insight.150861)
Supplement: Supplemental Table 8 [file jciinsight-6-150861-s066.xlsx]

## Sheet: EC enriched genes
					Table S8. Differentially Expression Analysis of EC Enriched Genes
					Genes	log2Fold change ECs(tumor core)/ECs (periphery)	Percentage of ECs (tumor core) expressed (%)	Percentage of ECs (periphery) expressed (%)	p_val_adj
					COL4A1	2.67107	80.1	17.8	7.42804e-101			endothelial enriched genes significantly upregulated in tumor core ECs compared to peripheral ECs (Fold change ＞1.5；adjust P ＜0.05)
					COL4A2	2.20111	78.1	21.6	1.40649e-90
					SPARC	2.11369	93.4	59.9	2.62235e-109			endothelial enriched genes significantly downregulated in tumor core ECs compared to peripheral ECs (Fold change ＞1.5；adjust P ＜0.05)
					ANGPT2	2.0747	82.6	23.1	1.6249e-88
					HSPG2	1.7439	72.2	24.5	1.17496e-67
					CA2	1.64606	78.9	25.5	3.80918e-75
					MARCKSL1	1.62596	81.5	26.4	6.03535e-90
					CD93	1.61619	74.8	21.9	5.01531e-77
					PXDN	1.60884	66.2	2.2	2.03465e-85
					APLN	1.58586	67	11.5	2.53046e-64
					MCAM	1.57804	74.8	17.5	1.31611e-80
					VWA1	1.54639	75.4	28.1	4.8706e-72
					MYO1B	1.46318	74.3	19.7	2.77224e-77
					INSR	1.42063	73.2	37.3	1.98771e-52
					SOX4	1.33957	70.5	23.8	3.52321e-59
					PLVAP	1.33149	49.4	4.8	2.39205e-48
					LAMB1	1.29163	64.2	4.8	1.66136e-76
					LAMA4	1.27894	73.3	24.3	1.58777e-66
					CYTOR	1.24752	68.1	15.1	1.08049e-66
					SERPINH1	1.24431	71.9	27.2	8.5076e-61
					PNP	1.21533	69.9	20.4	9.64439e-58
					RFLNB	1.18434	64.2	6.7	1.6731e-72
					LAMC1	1.16834	67.5	18.8	1.63146e-61
					IGFBP7	1.16646	95	86.8	5.36179e-60
					LXN	1.10949	70.7	22.1	2.50148e-59
					TCF4	1.10855	82	62.3	1.02019e-52
					BGN	1.08356	60.7	17.8	1.13917e-41
					C1orf54	1.06682	78.5	41.8	2.19899e-54
					RGS3	1.03987	67.2	22.6	7.03847e-47
					ACTG1	1.01363	97.3	89.4	9.36946e-78
					RASGRP3	0.99165	67.5	17.8	1.35397e-57
					CDH2	0.990387	67.2	29.1	1.28054e-40
					ECSCR	0.98763	76.3	34.1	2.91473e-52
					TP53I11	0.977185	59.8	12.7	3.579e-49
					ETS1	0.968561	70.3	34.4	2.90803e-44
					IGFBP4	0.952233	67.8	24	9.59819e-49
					FKBP1A	0.941872	91.8	72.6	5.46994e-67
					KDR	0.940477	65.8	25.2	1.29945e-43
					PMEPA1	0.929421	66.1	32.5	9.12287e-33
					ITGA5	0.902668	64.2	24	7.44913e-45
					ITGA1	0.88369	71.1	41.1	7.02485e-31
					RAI14	0.879095	62.3	16.3	6.85393e-50
					PLXND1	0.870646	65.6	34.9	3.6458e-35
					MYO10	0.860489	68.9	34.6	1.89385e-32
					ADGRL4	0.857118	80.1	55.5	3.28389e-44
					SLC7A11	0.843284	54.9	23.1	3.90983e-25
					CALCRL	0.841415	65.9	29.1	7.89662e-35
					CALD1	0.829782	77.3	47.1	4.97644e-38
					ADGRL2	0.824197	64.8	28.4	2.77075e-37
					DUSP6	0.822851	74.4	45.9	3.26215e-33
					MLEC	0.816574	70.5	37.7	3.85295e-37
					IGFBP3	0.812757	55.7	15.1	3.4231e-32
					AGRN	0.802518	61.8	28.1	4.15404e-33
					ITGB1	0.800536	83.8	70.2	6.83305e-42
					FSTL1	0.798647	62	25.5	6.6142e-35
					PECAM1	0.795304	84.4	67.8	3.2195e-43
					SLC26A2	0.791675	60.3	22.8	1.10071e-31
					AFAP1L1	0.776028	63.6	20.7	1.5331e-44
					CYR61	0.763179	59.8	32.2	3.62434e-18
					C9orf16	0.757692	75.7	47.6	1.41301e-31
					GJA1	0.742723	60.6	31.5	1.36945e-20
					PREX2	0.740997	66.6	31	5.19641e-32
					PLXNA2	0.731195	56	21.9	2.13547e-29
					IL32	0.726599	72.7	50	2.71977e-14
					EFNA1	0.707405	61.8	25.5	3.11933e-32
					FYN	0.706447	63.1	30.5	2.5373e-31
					QPCT	0.700967	62.3	21.9	3.44743e-34
					TNFAIP8L1	0.696211	56.8	16.6	3.98949e-36
					RAPGEF5	0.671763	60.9	21.9	3.08989e-33
					MAP1B	0.669886	52.2	19.7	6.37375e-23
					ESAM	0.662424	82	64.7	2.127e-30
					TPM4	0.656953	82.6	63.2	2.11349e-27
					NOTCH4	0.655802	68.6	43	1.05101e-23
					SHC1	0.640329	59.8	18.3	6.93777e-42
					NRP1	0.640329	66.7	36.8	4.75315e-24
					YES1	0.637468	66.9	35.3	1.54628e-28
					ROBO4	0.634555	72.2	47.4	1.50046e-26
					HSBP1	0.623995	77	50	9.36289e-31
					FLNA	0.606333	60.3	28.8	8.03353e-25
					ENG	0.605399	77	61.1	3.06641e-23
					APCDD1	0.594956	63.9	39.2	9.62837e-15
					VIM	0.587362	99.5	95.2	6.64728e-44
					STARD4	0.584153	54.4	20.2	1.95867e-26
					CALM1	0.568841	95.6	91.6	1.27713e-33
					FAM43A	0.558171	62.8	32.5	3.51953e-21
					LMNA	0.553521	63.6	39.4	1.84564e-15
					CDH11	0.551525	53.2	20.9	1.20795e-22
					MYO1E	0.54531	52.2	19.5	2.25614e-25
					RPS26	0.533525	87.2	74.8	2.81586e-27
					PHACTR2	0.530523	58.8	31.5	3.65056e-17
					RAB13	0.520765	69.2	45.7	2.54157e-15
					EVA1B	0.519262	62.3	35.3	2.94509e-17
					ARHGAP29	0.51567	73.3	53.6	4.13722e-18
					EIF4G2	0.512722	84.4	73.1	1.37214e-26
					FAM213A	0.509749	72.7	52.9	1.03817e-14
					RBP1	0.509478	58.2	37	9.68972e-08
					ZEB1	0.490656	64	37.7	1.40498e-16
					POLR2L	0.488274	80.3	61.8	2.43443e-14
					CSRP2	0.484292	62.6	44.7	9.95442e-06
					APP	0.48347	77.8	67.1	3.93992e-15
					PLEKHG1	0.482658	60.9	30.5	1.72353e-20
					CCDC85B	0.480338	81.1	67.5	4.79078e-19
					EGFL7	0.475133	78.5	65.1	1.72541e-14
					DGKH	0.474872	60.3	28.1	1.292e-24
					ARPC5L	0.472142	59.6	28.1	4.24302e-20
					ECE1	0.465288	64.7	40.4	1.2502e-16
					DYNLL1	0.453284	83.6	66.3	6.59518e-23
					S100A16	0.446458	72.2	51.4	1.58914e-10
					RHOC	0.432652	81.1	62	1.02008e-19
					ACTN4	0.430869	76	60.3	4.0367e-13
					PEA15	0.422761	68.6	44.5	1.34555e-17
					CXorf36	0.419309	67	43	4.7115e-15
					PON2	0.416686	75.1	56.7	5.4395e-11
					MYL12A	0.403244	87.4	74.5	3.31629e-11
					NECTIN2	0.402687	64.5	38.9	6.95746e-18
					ARHGEF12	0.400166	63.4	42.1	4.48828e-11
					SMARCA2	0.399501	63.9	49.8	0.00947542
					PLK2	0.39725	57.4	30.8	8.8406e-15
					FNBP1L	0.395385	55.7	29.1	7.79798e-13
					SLC38A5	0.382396	65.3	68.3	1
					MACF1	0.379081	70.5	59.6	3.50666e-07
					RGCC	0.376022	90.5	76.9	3.77634e-11
					GNAI2	0.375877	87.2	77.4	3.5593e-14
					COL18A1	0.366959	56.5	42.1	2.12316e-05
					PLEKHA1	0.357763	57.7	31	2.25916e-13
					CDH5	0.356629	67.8	48.8	3.83763e-10
					JAG1	0.354979	50.6	24.3	1.2053e-12
					MYL12B	0.353903	90.9	78.8	2.56387e-15
					VWF	0.349299	74.1	71.2	0.284191
					HDAC7	0.348776	59	34.9	1.0863e-11
					CTGF	0.334108	72.9	50	2.18958e-11
					GUK1	0.330215	80	69.5	1.104e-07
					AES	0.317285	69.9	51.9	2.51777e-06
					PAM	0.312914	59	36.3	4.02006e-07
					SNX3	0.311411	81.2	67.1	4.69564e-11
					PLS3	0.30863	57.6	33.9	1.4369e-09
					ATOX1	0.292588	68.9	49.5	9.03344e-09
					MYCT1	0.288314	61.8	43.3	2.30771e-05
					CDC37	0.287485	73	58.9	1.40934e-05
					OCIAD2	0.284621	58.2	35.3	2.43948e-08
					HES1	0.284114	59.3	43.3	0.0402156
					TSTA3	0.281381	58.4	30.8	1.31858e-09
					RNF19A	0.280946	62.3	40.1	4.87498e-09
					POMP	0.278876	88.2	79.8	0.000205519
					ACVRL1	0.2697	65.1	47.1	9.29614e-09
					TM4SF18	0.2672	71.5	56.5	2.93659e-06
					MYO6	0.266926	61.4	38.2	2.86278e-09
					ELOB	0.266202	79.3	68.8	1.27873e-07
					EFNB2	0.266114	57.3	35.8	2.44558e-06
					AFDN	0.262567	65.3	45.4	1.29218e-06
					UQCRQ	0.259822	72.2	58.7	8.15279e-06
					MYH9	0.255455	73.5	63.5	0.0259262
					NCKAP1	0.254289	56.3	35.8	1.33514e-05
					NPDC1	0.252391	71.1	55.3	0.00022804
					ECI2	0.248684	53.5	35.1	0.0143536
					NDUFA4	0.24371	80.8	70.4	1.14853e-05
					YWHAE	0.241443	80.8	70	0.000133159
					VCL	0.239738	49.5	31.5	0.000259033
					TMSB10	0.231717	100	99.5	2.31204e-09
					TAGLN2	0.231062	83.1	73.3	0.00938892
					CARHSP1	0.230894	57.4	32	1.69216e-09
					MMRN2	0.230176	57.6	39.9	0.000709155
					CD34	0.226386	71.1	56.5	0.0110471
					MECOM	0.221246	59.6	40.1	7.32224e-06
					YBX3	0.209758	79	68.3	0.0646651
					EMP1	0.203275	61	32.7	1.41504e-10
					PTMS	0.201257	71.6	57.5	0.203342
					MKL2	0.198741	61.5	42.3	0.005787
					SOX18	0.192991	72.2	57.2	0.00124476
					CTNNB1	0.190884	77.3	69.7	0.00271184
					DLC1	0.185106	57.9	40.1	0.00126646
					SLFN5	0.176893	55.5	36.5	0.00182731
					GGT5	0.175358	56.6	41.6	0.270288
					NAA38	0.174528	67.5	50.7	0.0012469
					HOPX	0.172953	58.7	46.4	1
					BEX3	0.172921	66.9	51.2	0.0220978
					TM4SF1	0.17213	71.3	61.1	0.946904
					ERG	0.168188	59	40.9	0.00590331
					CAPNS1	0.165761	71.5	56.7	0.186563
					ADAMTS1	0.164121	47.6	36.1	1
					MSI2	0.159756	58	36.3	3.15269e-06
					BCAP29	0.154128	63.9	45.7	0.0407759
					PRDX2	0.153294	67	51.2	0.573348
					GNAS	0.146762	91.2	89.4	0.00774485
					TIE1	0.140016	63.1	45.7	0.0391424
					BMPR2	0.139438	65.9	51.2	1
					FDPS	0.139106	62.1	46.9	1
					DYNC1LI2	0.135036	62.1	48.6	1
					KIF5B	0.132792	71	61.1	1
					TCN2	0.130804	65	53.8	1
					ITGA6	0.130439	65.9	54.3	1
					COX6C	0.119925	77.9	68.8	0.524999
					CEMIP2	0.119724	55.7	43.8	1
					SAMM50	0.118306	52.5	36.1	0.397209
					CD151	0.115412	64.7	48.1	0.181695
					MT-ND6	0.114631	56.5	40.6	1
					SLC7A1	0.111942	56.2	51.4	1
					C2CD4B	0.107744	42.4	26.4	0.122743
					SELENOW	0.104613	83.9	76.7	1
					MAGED2	0.0996733	62	47.6	1
					CLIC4	0.0989566	70.3	53.8	1
					NES	0.096388	57.9	47.1	1
					PTPRG	0.095728	58.7	47.4	1
					SRP14	0.0944242	90.7	86.1	1
					BCAM	0.0903167	53.8	47.1	1
					WWTR1	0.0864471	64.4	55.3	1
					GADD45A	0.0735645	50.6	36.3	1
					CRIP2	0.0708463	76.7	66.6	1
					ABHD17A	0.0669191	64.7	52.4	1
					VAT1	0.0662014	56.9	40.1	1
					SSFA2	0.0656328	57.4	43.3	1
					KIAA0355	0.0634015	54.6	38	0.281088
					MXRA7	0.0607981	60.7	44.7	1
					CAPN2	0.058105	52.5	36.8	1
					PTTG1IP	0.0577051	75.9	67.8	1
					CD59	0.0564357	69.2	67.3	1
					RABAC1	0.0506844	69.2	58.4	1
					DNAJC1	0.0486608	55.8	40.6	1
					CLEC14A	0.0475743	71.6	61.1	1
					SLC3A2	0.0436404	72.9	72.1	1
					SELENOM	0.0433016	58.7	47.1	1
					LRRC75A	0.0419888	23.8	14.9	1
					PINK1	0.0398655	57.9	46.6	1
					HINT1	0.0367694	77.6	66.6	1
					CAVIN1	0.0367027	71.1	62.7	1
					HDGFL3	0.0246121	56.3	41.3	1
					LEF1	0.0243509	54.1	41.8	1
					PAPSS2	0.0228526	52.2	38	1
					DOCK9	0.0214006	65.8	55.5	1
					SLC39A8	0.0178133	57.1	44.5	1
					GNG11	0.0168802	88.3	78.4	1
					CCDC186	0.00596734	55.7	43.8	1
					PTMA	0.00371458	97.6	97.1	1
					HYAL2	0.0021917	72.4	65.9	1
					TMEM204	0.0012441	66.9	53.1	1
					RDX	0.000865284	61.2	52.4	1
					PROCR	-0.00151834	48.4	31	0.494138
					ADGRF5	-0.0073879	71.6	64.9	1
					A2M	-0.00782047	86.8	91.3	1
					PIK3C2A	-0.0158502	54.9	42.8	1
					FLT1	-0.0168484	73	78.1	1
					NFIB	-0.0198989	67.5	53.4	1
					SLC7A5	-0.0210788	59.9	65.9	1
					MGP	-0.0258479	23.5	14.9	1
					S1PR1	-0.0341805	55.7	45.4	1
					CRIM1	-0.0379481	59	47.4	1
					PPDPF	-0.0447948	61.2	49.3	1
					EMCN	-0.0474168	59.8	48.6	1
					NUCB2	-0.0481913	58.2	50.2	1
					VAMP5	-0.0516782	65.3	56	1
					SEC14L1	-0.0564783	75.6	69.5	1
					RBMS2	-0.0608256	50.3	38.5	1
					NFIA	-0.0623918	57.3	48.3	1
					MGLL	-0.0624209	62.8	53.6	1
					RAMP2	-0.065777	75.6	73.1	1
					TSPAN4	-0.075834	52.1	42.3	1
					CYYR1	-0.0761251	59.1	49	1
					RAB11A	-0.0765081	65.1	55.5	1
					RPS6KA2	-0.0788245	46.1	34.1	1
					H2AFJ	-0.0804115	65.5	55.8	1
					PCAT19	-0.0811073	61	47.4	1
					NDUFA12	-0.0842746	63.2	55	1
					FN1	-0.084637	72.2	71.4	1
					TBC1D4	-0.0888047	56.3	52.2	1
					CNN3	-0.093447	56.5	44.2	1
					ID3	-0.09841	75.6	70.7	1
					EID1	-0.0992787	71.8	66.8	1
					S100A13	-0.100502	68.5	63.9	1
					UACA	-0.10546	59.6	50.7	1
					ABLIM1	-0.105524	67.2	58.4	1
					CYB5R3	-0.106074	64	60.1	1
					TMOD3	-0.108376	67.7	56	1
					ITIH5	-0.110614	60.9	51.7	1
					PODXL	-0.12225	70.7	67.3	1
					CAV2	-0.124485	56.8	49	1
					KTN1	-0.125499	74.4	72.4	1
					MFSD2A	-0.138432	60.9	63.2	1
					ID1	-0.141221	66.1	63.2	1
					DSTN	-0.145819	78.9	76	1
					C1orf56	-0.148941	28.9	26.7	1
					MGST2	-0.149085	68.8	66.6	1
					OPTN	-0.150356	48.6	39.9	1
					EDN1	-0.151942	49.2	44.2	1
					ICAM2	-0.158967	68.3	62	1
					MAP4	-0.160585	57.9	46.4	1
					LMO2	-0.160886	71.6	74.8	1
					ZBTB38	-0.188195	61.5	53.6	1
					RNASE1	-0.189324	77.4	78.8	1
					GLO1	-0.204309	51.1	44	1
					RPGR	-0.209258	45.7	42.3	1
					CLDN5	-0.215466	96.2	97.4	1
					PRSS23	-0.221058	38	46.6	1
					SBDS	-0.221372	62	58.4	1
					SPTBN1	-0.23554	72.4	74	1
					UTRN	-0.238595	65.1	59.6	1
					PPA1	-0.256378	63.2	61.3	1
					PALMD	-0.285207	63.2	61.1	1
					PDXK	-0.285454	70	67.8	1
					CAV1	-0.288532	52.1	57	1
					CXCL12	-0.291392	23.2	35.3	0.133653
					RND3	-0.300169	37.1	40.9	1
					CAMTA1	-0.301122	58.8	51.7	1
					SLC12A2	-0.30586	51.9	45	1
					FOXC1	-0.306469	53.5	51.7	1
					LIMCH1	-0.319087	50.8	51.2	1
					IFITM3	-0.321688	89.9	91.3	0.00203757
					ZKSCAN1	-0.322462	57.1	49.5	1
					FLNB	-0.332441	50.3	46.4	1
					COX7A1	-0.345999	59.1	52.2	1
					ADIPOR2	-0.36983	54.7	50.5	1
					TNFSF10	-0.372689	53	59.1	0.040445
					SPTAN1	-0.373923	57.9	54.6	1
					FAM89A	-0.374554	44.8	48.1	1
					NOSTRIN	-0.398862	53	51	1
					PLLP	-0.411341	49.1	51	1
					SLC30A1	-0.456503	47.6	50.7	0.436846
					TPM1	-0.458942	63.9	64.9	0.00115363
					TJP1	-0.46241	64.8	66.8	1.93082e-05
					SORBS2	-0.464505	47	50.5	0.017482
					PLPP1	-0.470365	33.1	47.1	6.18957e-08
					ZBTB20	-0.47506	62.3	66.6	2.11126e-05
					RRAS	-0.481392	45	51	5.95955e-05
					TMEM123	-0.486778	65.3	64.2	0.302587
					AP3S1	-0.490451	52.8	52.4	0.140492
					ISG15	-0.505096	61.8	55.5	1
					GIMAP7	-0.515602	49.8	59.1	2.33646e-06
					COBLL1	-0.537862	56.5	62.3	1.74288e-06
					SLC39A10	-0.547048	61.8	70.7	2.10846e-09
					CFH	-0.561242	46.2	43.5	1
					JCAD	-0.566718	54.3	55.3	0.0259357
					SPOCK2	-0.569324	53.3	59.4	0.000130624
					PTPRB	-0.577253	59.3	60.3	8.79234e-06
					GBP4	-0.603375	41.8	51	1.64327e-06
					HEG1	-0.605971	52.5	58.2	4.51809e-06
					SRARP	-0.60699	61	64.7	3.48633e-07
					LHFPL6	-0.610586	43.7	53.4	6.83903e-09
					ABCG2	-0.61303	67.7	82.9	3.88204e-19
					MTUS1	-0.622515	66.6	76.2	7.90687e-17
					ABCB1	-0.622851	60.4	61.3	4.02227e-06
					FOXP1	-0.652282	50.6	59.6	5.13533e-11
					ITM2A	-0.683726	83	93.3	1.97853e-20
					SPARCL1	-0.687033	76.7	96.4	9.34844e-34
					SLC9A3R2	-0.688384	71.3	84.1	8.07646e-20
					PPFIBP1	-0.70443	55.7	54.3	0.0210735
					JAM2	-0.715774	48.9	58.4	4.75737e-12
					DEPP1	-0.723169	38.3	48.8	0.000484078
					ESYT2	-0.76238	42.7	53.8	2.17342e-11
					TGM2	-0.764451	60.9	70.9	1.02919e-15
					BSG	-0.77509	80.9	78.8	8.06376e-06
					KLF9	-0.785278	47.9	59.1	1.70921e-16
					PDCD4	-0.791052	48.4	64.7	1.00895e-20
					SOCS3	-0.797662	63.2	69.5	8.79453e-08
					EPAS1	-0.805536	68.6	78.8	6.11979e-25
					AHNAK	-0.822513	45.1	58.2	1.38631e-16
					SLC2A1	-0.82815	50	77.2	1.20097e-32
					SYNE2	-0.835811	44.6	54.8	9.90236e-11
					TACC1	-0.891439	64	78.1	1.82089e-36
					CD320	-0.917537	54.9	74.8	4.97075e-30
					PLAT	-0.934825	32.5	55.3	3.54645e-22
					IFI6	-0.975642	59.9	73.1	2.88279e-26
					APOLD1	-1.04864	61.2	79.3	2.0761e-38
					TIMP3	-1.049	55.8	81.2	6.38824e-44
					HERC2	-1.08077	50.8	63.7	5.22225e-24
					IFI27	-1.17418	84.7	94.7	2.0653e-58
					EMP2	-1.21016	34.4	64.7	8.10216e-43
					TSC22D1	-1.49031	71.8	94	7.58555e-82
					FAM107A	-1.50516	21.9	68.3	3.13567e-69
					MT1X	-1.53929	33	72.8	9.74884e-57
					NET1	-1.71023	32	70.7	2.37965e-62
					LY6E	-1.77655	27	70.7	7.04104e-71
					CLU	-1.87869	17.7	68	4.60843e-77
					CAVIN2	-2.2471	52.2	86.1	3.05372e-87
					MT2A	-2.29407	62.3	98.6	1.21411e-127
					MT1E	-2.68973	22.7	88	4.48849e-123
